# Supplementary material for: Multimodal single-cell analyses reveal molecular markers of neuronal senescence in human drug-resistant epilepsy
Source: J Clin Invest. 2025 Mar 3;135(5):e188942. doi: 10.1172/JCI188942 (PMC11870744; doi:10.1172/JCI188942)
Supplement: Supplemental table 2 [file jci-135-188942-s140.xls]

## Sheet: ClusterMarker_Human_patch resol
gene	p_val	avg_log2FC	pct.1	pct.2	p_val_adj	cluster	pct1_2
CA10	2.04701e-18	2.31664	0.95	0.677	4.35318e-14	0	0.273
TAFA1	2.09132e-18	1.97531	1	0.896	4.44741e-14	0	0.104
LGI4	4.80364e-18	2.99956	0.832	0.25	1.02154e-13	0	0.582
ANO3	7.55404e-18	2.40731	0.98	0.812	1.60644e-13	0	0.168
SLIT3	1.05847e-17	1.75386	0.99	0.802	2.25095e-13	0	0.188
FAT3	2.73802e-16	1.79168	0.99	0.938	5.82268e-12	0	0.052
NGEF	3.76788e-16	1.6038	0.97	0.625	8.01278e-12	0	0.345
MAST3	4.62063e-16	2.12272	0.921	0.646	9.82624e-12	0	0.275
CHN1	7.29283e-16	1.52475	0.99	0.948	1.55089e-11	0	0.042
ENC1	7.46564e-16	1.58167	0.96	0.542	1.58764e-11	0	0.418
MIR4500HG	8.12774e-16	2.22353	0.931	0.531	1.72845e-11	0	0.4
CRACDL	1.46299e-15	1.62553	0.99	0.844	3.1112e-11	0	0.146
NRGN	1.95242e-15	1.80626	0.98	0.5	4.15201e-11	0	0.48
NECAB1	2.03949e-15	1.31291	1	0.635	4.33718e-11	0	0.365
TESPA1	4.78452e-15	2.64219	0.772	0.24	1.01748e-10	0	0.532
NRN1	5.33278e-15	1.80508	0.861	0.292	1.13407e-10	0	0.569
ARPP21	5.81746e-15	1.42425	0.99	0.771	1.23714e-10	0	0.219
STUM	6.27091e-15	2.33332	0.792	0.271	1.33357e-10	0	0.521
R3HDM1	6.61436e-15	1.25477	1	0.979	1.40661e-10	0	0.021
SATB2	8.20793e-15	1.70112	0.96	0.604	1.7455e-10	0	0.356
MLIP	1.25062e-14	2.27419	0.95	0.688	2.65957e-10	0	0.262
PTPRK	1.57126e-14	1.64133	0.95	0.469	3.34144e-10	0	0.481
ARPP19	2.05264e-14	1.37429	0.99	0.76	4.36514e-10	0	0.23
CBLN2	2.39183e-14	2.30275	0.861	0.438	5.08646e-10	0	0.423
SYT7	2.69193e-14	1.62707	0.95	0.615	5.72466e-10	0	0.335
NWD2	2.83875e-14	2.0333	0.96	0.677	6.03688e-10	0	0.283
LRFN2	3.07108e-14	2.19152	0.891	0.656	6.53096e-10	0	0.235
PLK2	3.68639e-14	1.42136	0.99	0.677	7.83948e-10	0	0.313
PTK2B	3.76428e-14	1.75675	0.941	0.604	8.00512e-10	0	0.337
GAD1	3.8602e-14	-6.04888	0.366	0.771	8.2091e-10	0	-0.405
SLC30A3	7.82715e-14	1.92218	0.861	0.365	1.66452e-09	0	0.496
FAM153A	7.88238e-14	1.55493	1	0.885	1.67627e-09	0	0.115
MIR137HG	1.16278e-13	1.71151	0.911	0.625	2.47277e-09	0	0.286
LINC01331	1.61997e-13	2.49274	0.881	0.49	3.44503e-09	0	0.391
IQCJ-SCHIP1	1.88624e-13	1.36134	1	0.979	4.01128e-09	0	0.021
STYK1	2.29943e-13	2.38448	0.822	0.396	4.88997e-09	0	0.426
KCNIP3	2.50681e-13	1.84351	0.881	0.49	5.33099e-09	0	0.391
SLC6A7	2.77642e-13	1.85436	0.881	0.396	5.90434e-09	0	0.485
ACTN1	3.62316e-13	1.40978	0.98	0.844	7.70501e-09	0	0.136
PHACTR1	4.04303e-13	1.3413	1	0.99	8.59791e-09	0	0.01
LINGO1	4.52083e-13	1.56285	0.97	0.677	9.61399e-09	0	0.293
NFIX	4.6792e-13	1.52347	0.96	0.594	9.95079e-09	0	0.366
CDH22	4.91519e-13	2.15749	0.881	0.479	1.04526e-08	0	0.402
HRH2	5.82166e-13	1.3928	0.95	0.646	1.23803e-08	0	0.304
MCHR2	8.76718e-13	2.33604	0.822	0.417	1.86443e-08	0	0.405
SLC17A7	1.22694e-12	1.20061	0.901	0.365	2.60921e-08	0	0.536
RGS6	1.37387e-12	1.14061	1	0.948	2.92168e-08	0	0.052
SERPINE2	1.41642e-12	1.8305	0.881	0.448	3.01217e-08	0	0.433
KALRN	1.73718e-12	1.13446	1	0.99	3.69429e-08	0	0.01
FAM13A	1.93631e-12	1.49044	0.96	0.812	4.11776e-08	0	0.148
LINC01250	2.00416e-12	1.78304	0.96	0.75	4.26204e-08	0	0.21
SYNPO	2.12839e-12	1.72067	0.782	0.302	4.52623e-08	0	0.48
USP43	2.20598e-12	0.838916	0.921	0.625	4.69125e-08	0	0.296
HS6ST3	2.3985e-12	1.30468	1	0.979	5.10066e-08	0	0.021
LY86-AS1	2.64229e-12	1.96417	0.851	0.458	5.61909e-08	0	0.393
KCNIP4	3.07838e-12	1.19227	1	1	6.54648e-08	0	0
TTC6	3.78004e-12	1.23291	0.96	0.74	8.03863e-08	0	0.22
LINC02595	3.97588e-12	1.44684	0.861	0.396	8.4551e-08	0	0.465
ITPKA	4.16777e-12	1.12832	0.743	0.292	8.86318e-08	0	0.451
KCNV1	4.68211e-12	1.30302	0.752	0.24	9.95697e-08	0	0.512
GALNT9	5.28142e-12	1.10403	0.891	0.458	1.12315e-07	0	0.433
GRM2	6.12986e-12	1.69736	0.614	0.115	1.30358e-07	0	0.499
GULP1	6.56748e-12	1.06826	0.891	0.479	1.39664e-07	0	0.412
ADGRB2	7.89104e-12	1.83786	0.851	0.427	1.67811e-07	0	0.424
PCSK2	8.35298e-12	1.32925	0.98	0.896	1.77635e-07	0	0.084
RASAL1	8.73787e-12	1.5099	0.881	0.417	1.8582e-07	0	0.464
NPY1R	8.79969e-12	2.07932	0.822	0.417	1.87134e-07	0	0.405
LINC01378	8.96589e-12	1.78821	0.861	0.552	1.90669e-07	0	0.309
AQP4-AS1	9.40416e-12	1.57431	0.891	0.51	1.99989e-07	0	0.381
INKA2	1.21195e-11	2.10533	0.733	0.25	2.57734e-07	0	0.483
CHRM3	1.34127e-11	1.24495	1	0.958	2.85234e-07	0	0.042
SHROOM3	1.72127e-11	2.05118	0.911	0.635	3.66045e-07	0	0.276
CADPS2	2.01468e-11	2.22371	0.95	0.76	4.28441e-07	0	0.19
CELF2	2.09729e-11	0.919063	1	1	4.46009e-07	0	0
AACS	2.30863e-11	0.805074	0.98	0.885	4.90953e-07	0	0.095
GCNT4	2.57536e-11	2.01689	0.792	0.344	5.47676e-07	0	0.448
MIAT	2.69278e-11	1.30481	0.97	0.625	5.72646e-07	0	0.345
PHYHIP	2.79687e-11	1.34541	0.921	0.51	5.94783e-07	0	0.411
CACNG3	3.23917e-11	1.40408	0.98	0.875	6.88841e-07	0	0.105
MMP17	3.26145e-11	1.57399	0.881	0.521	6.9358e-07	0	0.36
LMO4	3.30354e-11	1.48055	0.95	0.594	7.0253e-07	0	0.356
ATF7IP2	3.59134e-11	2.03567	0.97	0.896	7.63735e-07	0	0.074
CRIP2	4.02007e-11	0.996355	0.802	0.281	8.54907e-07	0	0.521
ACTN4	4.1678e-11	1.63001	0.931	0.656	8.86325e-07	0	0.275
SV2B	4.36767e-11	1.43202	0.96	0.75	9.28828e-07	0	0.21
NEUROD2	4.46813e-11	0.778196	0.574	0.125	9.50193e-07	0	0.449
FGF5	4.79803e-11	2.06949	0.663	0.177	1.02035e-06	0	0.486
FHL2	4.85553e-11	1.90185	0.792	0.344	1.03258e-06	0	0.448
PTGS2	5.12004e-11	1.57845	0.723	0.26	1.08883e-06	0	0.463
SLC6A1	5.80937e-11	-4.27845	0.248	0.635	1.23542e-06	0	-0.387
CACNA2D1	6.18402e-11	0.918726	0.99	0.938	1.31509e-06	0	0.052
RAP1GAP	6.31142e-11	1.2364	0.99	0.833	1.34219e-06	0	0.157
LINC02669	7.3631e-11	1.65155	0.832	0.448	1.56584e-06	0	0.384
HTR2A	8.81507e-11	1.49158	0.891	0.458	1.87461e-06	0	0.433
GLRA3	9.09854e-11	1.23118	0.861	0.438	1.9349e-06	0	0.423
DPYD	1.05135e-10	1.25589	0.98	0.927	2.2358e-06	0	0.053
ITGB8	1.29833e-10	1.81828	0.871	0.542	2.76103e-06	0	0.329
TMEM200A	1.34484e-10	2.11708	0.733	0.271	2.85993e-06	0	0.462
PTPRR	1.3661e-10	1.17145	0.97	0.917	2.90515e-06	0	0.053
KCNH3	1.49096e-10	1.72627	0.762	0.354	3.17067e-06	0	0.408
SLC8A2	1.50416e-10	1.40721	0.901	0.625	3.19875e-06	0	0.276
RASGEF1A	1.63087e-10	1.63945	0.752	0.406	3.4682e-06	0	0.346
FAM153CP	1.63214e-10	1.22592	0.99	0.875	3.4709e-06	0	0.115
VWA3A	1.65127e-10	1.93843	0.802	0.438	3.51159e-06	0	0.364
RNF144A	1.94901e-10	1.33694	0.931	0.646	4.14476e-06	0	0.285
HOPX	1.97916e-10	1.39963	0.861	0.448	4.20889e-06	0	0.413
MEIS3	2.10182e-10	1.37901	0.901	0.552	4.46974e-06	0	0.349
B3GAT1	2.16093e-10	1.36357	0.851	0.438	4.59543e-06	0	0.413
KAZN	2.16589e-10	-2.15284	0.98	0.979	4.60598e-06	0	0.001
ZBTB18	2.30626e-10	2.10571	0.733	0.271	4.9045e-06	0	0.462
ACTN2	2.4493e-10	2.16773	0.901	0.677	5.20868e-06	0	0.224
CCBE1	2.55351e-10	2.67965	0.851	0.615	5.4303e-06	0	0.236
FSTL4	2.65495e-10	1.48142	0.96	0.896	5.64602e-06	0	0.064
PRKAG2	2.8525e-10	1.18751	1	0.958	6.06613e-06	0	0.042
COL24A1	2.92948e-10	1.35823	0.98	0.885	6.22983e-06	0	0.095
CES4A	2.93718e-10	1.58358	0.931	0.698	6.24622e-06	0	0.233
ADAMTS3	3.03202e-10	1.58017	0.901	0.667	6.4479e-06	0	0.234
PDE1A	3.03692e-10	1.55612	0.97	0.833	6.45831e-06	0	0.137
PPP2R2C	3.26915e-10	1.33004	0.95	0.896	6.95217e-06	0	0.054
ARAP2	3.75417e-10	1.22087	0.95	0.698	7.98361e-06	0	0.252
SLC17A6	5.23848e-10	2.07711	0.624	0.167	1.11402e-05	0	0.457
MEG3	5.49532e-10	1.02128	1	0.917	1.16864e-05	0	0.083
NPTX1	5.57991e-10	1.34435	0.762	0.323	1.18662e-05	0	0.439
UNC5A	5.8326e-10	-0.543018	0.881	0.604	1.24036e-05	0	0.277
DNAH6	6.04672e-10	1.22513	0.95	0.677	1.2859e-05	0	0.273
FXYD7	6.15321e-10	1.51558	0.832	0.406	1.30854e-05	0	0.426
GSG1L	6.41815e-10	1.0617	0.941	0.729	1.36488e-05	0	0.212
LINC01123	6.51965e-10	1.1346	0.891	0.469	1.38647e-05	0	0.422
ARX	6.59255e-10	-3.62665	0.069	0.448	1.40197e-05	0	-0.379
TMEM132D	7.794e-10	1.07257	1	0.969	1.65747e-05	0	0.031
CNKSR2	7.89844e-10	1.20256	0.98	0.917	1.67968e-05	0	0.063
GRIP1	7.89844e-10	-3.35125	0.941	0.958	1.67968e-05	0	-0.017
ZDHHC23	8.0944e-10	3.17291	0.485	0.104	1.72136e-05	0	0.381
MDGA1	8.67067e-10	1.14545	0.693	0.271	1.84391e-05	0	0.422
LINC02217	8.75915e-10	2.11777	0.653	0.24	1.86272e-05	0	0.413
CELF2-DT	8.76994e-10	2.61324	0.713	0.323	1.86502e-05	0	0.39
RGS4	8.92421e-10	1.432	0.931	0.635	1.89782e-05	0	0.296
SEC14L5	9.25995e-10	1.12859	0.792	0.49	1.96922e-05	0	0.302
CDC40	9.63573e-10	1.19616	0.96	0.75	2.04913e-05	0	0.21
PEX5L	1.17303e-09	1.51687	0.97	0.792	2.49456e-05	0	0.178
NPAS4	1.18656e-09	2.12207	0.772	0.427	2.52334e-05	0	0.345
PIK3R1	1.20095e-09	1.22536	0.97	0.844	2.55395e-05	0	0.126
IGF1	1.20572e-09	-3.81111	0.139	0.51	2.56409e-05	0	-0.371
IGSF8	1.35589e-09	1.06637	0.941	0.615	2.88343e-05	0	0.326
NTNG1	1.36692e-09	1.40739	0.901	0.573	2.90689e-05	0	0.328
NRIP3	1.37109e-09	-2.45322	0.515	0.833	2.91576e-05	0	-0.318
MYO1D	1.39555e-09	1.28275	0.97	0.854	2.96777e-05	0	0.116
PDE4D	1.41246e-09	0.862466	1	1	3.00375e-05	0	0
NPTX2	1.42526e-09	1.48314	0.832	0.448	3.03097e-05	0	0.384
MEIS1	1.48483e-09	2.08237	0.752	0.344	3.15764e-05	0	0.408
NIPAL2	1.49232e-09	1.69825	0.871	0.542	3.17356e-05	0	0.329
MGAT5B	1.56025e-09	1.55246	0.891	0.667	3.31802e-05	0	0.224
PALMD	1.58778e-09	1.88307	0.693	0.323	3.37658e-05	0	0.37
ADAMTS16	1.58908e-09	1.64609	0.832	0.604	3.37934e-05	0	0.228
NPAS2	1.58983e-09	1.03098	0.921	0.708	3.38093e-05	0	0.213
DOC2A	1.63882e-09	1.13282	0.95	0.583	3.48511e-05	0	0.367
HYDIN	1.68718e-09	1.0322	0.97	0.875	3.58795e-05	0	0.095
KCTD16	1.82252e-09	1.15899	0.97	0.969	3.87578e-05	0	0.001
NOL6	1.92999e-09	1.11297	0.743	0.302	4.10431e-05	0	0.441
FADS3	1.97031e-09	1.38454	0.881	0.573	4.19007e-05	0	0.308
SGCD	2.07821e-09	0.951995	1	0.958	4.41952e-05	0	0.042
STX1A	2.08391e-09	0.7854	0.881	0.49	4.43165e-05	0	0.391
SEMA3C	2.43212e-09	1.58346	0.812	0.417	5.17215e-05	0	0.395
SFTA1P	2.4713e-09	0.546163	0.723	0.333	5.25547e-05	0	0.39
PAK1	2.49734e-09	0.727595	1	0.938	5.31085e-05	0	0.062
SLC37A1	2.57019e-09	1.95952	0.782	0.396	5.46577e-05	0	0.386
XIST	2.62532e-09	1.23777	0.772	0.375	5.583e-05	0	0.397
BAIAP2	2.67944e-09	0.867729	0.95	0.792	5.69811e-05	0	0.158
NEDD4L	2.73389e-09	1.10542	0.99	0.917	5.8139e-05	0	0.073
TCF12	2.9916e-09	-2.085	0.921	0.969	6.36193e-05	0	-0.048
ERBB4	3.00077e-09	-6.56332	0.98	0.99	6.38145e-05	0	-0.01
CMTM4	3.09295e-09	1.35847	0.931	0.677	6.57747e-05	0	0.254
MEIS2	3.14492e-09	1.72714	0.832	0.573	6.68798e-05	0	0.259
ZFPM2	3.18388e-09	1.15967	0.99	0.917	6.77085e-05	0	0.073
LINC01106	3.20745e-09	1.00299	0.911	0.562	6.82096e-05	0	0.349
SH3GL2	3.61398e-09	1.22238	0.99	0.885	7.6855e-05	0	0.105
MPPED2	3.66178e-09	1.55292	0.851	0.542	7.78715e-05	0	0.309
PTPRD	4.18921e-09	0.924551	1	1	8.90876e-05	0	0
WASF1	4.22607e-09	1.01763	0.98	0.875	8.98715e-05	0	0.105
DPYSL3	4.52183e-09	2.07114	0.812	0.479	9.61612e-05	0	0.333
TAMALIN	4.66619e-09	1.74484	0.594	0.208	9.92312e-05	0	0.386
KLHL1	5.42449e-09	2.01727	0.881	0.573	0.000115357	0	0.308
PIP5K1C	5.59118e-09	1.65264	0.871	0.583	0.000118902	0	0.288
PRB2	5.70813e-09	1.68899	0.634	0.219	0.000121389	0	0.415
RBFOX3	5.74257e-09	1.15332	0.99	0.958	0.000122121	0	0.032
SNCA	5.8841e-09	0.794432	0.931	0.573	0.000125131	0	0.358
COL26A1	6.10599e-09	1.11132	0.97	0.885	0.00012985	0	0.085
LINGO2	6.28311e-09	1.02279	1	0.979	0.000133617	0	0.021
PTER	6.3495e-09	1.45188	0.832	0.583	0.000135028	0	0.249
LINC01509	6.43645e-09	1.68177	0.713	0.354	0.000136878	0	0.359
GABRD	6.67631e-09	1.02395	0.861	0.406	0.000141978	0	0.455
ANKRD24	6.77198e-09	1.55036	0.861	0.521	0.000144013	0	0.34
PRDM8	7.11819e-09	1.44251	0.733	0.344	0.000151375	0	0.389
DNAJC5G	7.21213e-09	1.20898	0.594	0.177	0.000153373	0	0.417
PRAG1	7.31597e-09	1.16616	0.842	0.427	0.000155581	0	0.415
LRRTM4	7.62529e-09	0.877366	1	1	0.000162159	0	0
GRM1	7.66884e-09	1.07171	0.98	0.854	0.000163086	0	0.126
JCAD	7.67128e-09	1.46793	0.861	0.594	0.000163137	0	0.267
ATP8B1	8.28639e-09	1.32729	0.802	0.448	0.000176218	0	0.354
PTPRQ	8.82603e-09	1.84037	0.802	0.562	0.000187694	0	0.24
NEURL1B	8.97001e-09	2.76109	0.673	0.281	0.000190756	0	0.392
RFTN1	9.00821e-09	1.38734	0.871	0.625	0.000191569	0	0.246
LMO7	9.15607e-09	0.913486	0.921	0.594	0.000194713	0	0.327
EPHA3	1.00066e-08	1.64687	0.96	0.771	0.0002128	0	0.189
ANKRD18B	1.02873e-08	1.31228	0.832	0.521	0.000218769	0	0.311
CUX2	1.06041e-08	1.14894	0.95	0.844	0.000225507	0	0.106
TBRG1	1.0614e-08	1.19169	0.911	0.552	0.000225717	0	0.359
DPY19L2P1	1.08953e-08	1.57141	0.842	0.573	0.000231699	0	0.269
TAC1	1.10668e-08	-4.24584	0.05	0.375	0.000235346	0	-0.325
CAMKK1	1.15164e-08	1.27095	0.881	0.583	0.000244907	0	0.298
IFT122	1.1997e-08	1.14726	0.901	0.677	0.000255129	0	0.224
GAD2	1.20232e-08	-5.29551	0.495	0.698	0.000255686	0	-0.203
KLHL4	1.20906e-08	1.23493	0.832	0.573	0.000257118	0	0.259
KCTD17	1.26609e-08	1.15499	0.574	0.156	0.000269246	0	0.418
ZDBF2	1.28014e-08	1.52632	0.851	0.531	0.000272234	0	0.32
PNMA5	1.28867e-08	2.17526	0.416	0.062	0.000274048	0	0.354
LINC01122	1.30835e-08	1.15337	0.97	0.812	0.000278234	0	0.158
PLXND1	1.3362e-08	2.15228	0.683	0.323	0.000284156	0	0.36
GRIK4	1.36081e-08	1.1674	0.99	0.802	0.000289391	0	0.188
BMT2	1.42541e-08	1.19978	0.683	0.292	0.000303128	0	0.391
GABRA3	1.43765e-08	1.07121	0.921	0.708	0.00030573	0	0.213
MICAL3	1.45649e-08	1.0281	0.98	0.958	0.000309738	0	0.022
EXPH5	1.48118e-08	1.97622	0.733	0.396	0.000314987	0	0.337
PITPNM2	1.50348e-08	1.20613	0.941	0.729	0.00031973	0	0.212
MTA3	1.54023e-08	0.938319	0.99	0.896	0.000327545	0	0.094
RPL23AP49	1.55723e-08	1.61822	0.614	0.219	0.000331161	0	0.395
ZNF536	1.59349e-08	-4.79468	0.881	0.938	0.000338871	0	-0.057
MTMR2	1.62036e-08	1.92173	0.842	0.594	0.000344586	0	0.248
CCDC57	1.64053e-08	0.949367	0.96	0.854	0.000348874	0	0.106
KCNN3	1.68298e-08	1.02254	0.911	0.635	0.000357902	0	0.276
FAM163B	1.72008e-08	1.14094	0.792	0.406	0.000365792	0	0.386
KCNG3	1.80915e-08	1.04536	0.822	0.531	0.000384733	0	0.291
LINC02055	1.83738e-08	2.05245	0.99	0.938	0.000390737	0	0.052
CACNB3	1.86922e-08	1.11156	0.723	0.302	0.000397508	0	0.421
ADAMTS8	1.96712e-08	1.31097	0.693	0.292	0.000418327	0	0.401
LAMA2	2.00532e-08	1.46765	0.96	0.844	0.000426452	0	0.116
UPP2	2.05562e-08	1.17817	0.97	0.771	0.000437148	0	0.199
EPHA4	2.14315e-08	0.76187	1	0.854	0.000455762	0	0.146
MRTFB	2.18452e-08	0.962349	0.98	0.938	0.000464561	0	0.042
FAM153B	2.23417e-08	1.33463	0.733	0.365	0.000475119	0	0.368
CABP1	2.26527e-08	0.694663	0.96	0.812	0.000481731	0	0.148
CAMKK2	2.27168e-08	1.06273	0.921	0.615	0.000483095	0	0.306
PSRC1	2.33114e-08	1.31742	0.693	0.292	0.000495741	0	0.401
SLC39A11	2.33117e-08	0.947578	0.96	0.74	0.000495746	0	0.22
ZNF831	2.34543e-08	2.14167	0.762	0.385	0.00049878	0	0.377
HTR1E	2.35366e-08	1.46257	0.812	0.458	0.00050053	0	0.354
KITLG	2.41863e-08	1.58137	0.802	0.417	0.000514346	0	0.385
COL5A1	2.55996e-08	2.51142	0.762	0.5	0.000544402	0	0.262
COL16A1	2.60742e-08	1.24057	0.673	0.281	0.000554494	0	0.392
KCNQ2	2.69847e-08	1.02722	0.911	0.562	0.000573857	0	0.349
CAMKV	2.69847e-08	0.952555	0.901	0.573	0.000573857	0	0.328
PDZD2	2.73197e-08	1.28662	0.99	0.969	0.00058098	0	0.021
NELL2	2.81131e-08	0.809507	0.99	0.969	0.000597852	0	0.021
LINC02306	2.82595e-08	2.03008	0.871	0.625	0.000600967	0	0.246
ZNF184	2.9519e-08	1.34722	0.792	0.427	0.000627751	0	0.365
OLFM3	3.00218e-08	0.963444	0.921	0.771	0.000638444	0	0.15
PRKCZ	3.0185e-08	0.994059	0.95	0.75	0.000641914	0	0.2
NSMF	3.05918e-08	1.31139	0.713	0.302	0.000650565	0	0.411
LINC01205	3.15286e-08	1.1792	0.822	0.531	0.000670487	0	0.291
RRP7BP	3.24775e-08	0.974089	0.802	0.417	0.000690667	0	0.385
LINC01484	3.26316e-08	1.93779	0.545	0.167	0.000693944	0	0.378
CCN1	3.35136e-08	1.34861	0.683	0.281	0.000712701	0	0.402
ST6GALNAC5	3.43149e-08	1.10608	0.96	0.812	0.000729741	0	0.148
MYH9	3.43224e-08	1.39344	0.931	0.771	0.000729901	0	0.16
LINC02263	3.5913e-08	2.07921	0.594	0.229	0.000763726	0	0.365
ZNF391	3.66459e-08	1.16436	0.802	0.531	0.000779311	0	0.271
C2orf80	3.70353e-08	0.956239	0.802	0.385	0.000787592	0	0.417
MRAS	3.791e-08	0.835641	0.881	0.573	0.000806194	0	0.308
GALNT18	4.02291e-08	1.06474	0.97	0.812	0.000855513	0	0.158
CRYM	4.26838e-08	1.24712	0.931	0.635	0.000907714	0	0.296
PTPRF	4.31336e-08	1.41396	0.871	0.635	0.00091728	0	0.236
SLIT1	4.32147e-08	1.12023	0.931	0.688	0.000919004	0	0.243
SEMA5B	4.35698e-08	0.858961	0.802	0.479	0.000926555	0	0.323
RAB40C	4.45298e-08	1.15885	0.911	0.729	0.000946971	0	0.182
FAAH	4.50642e-08	1.18815	0.743	0.344	0.000958336	0	0.399
SYTL2	4.5161e-08	0.922565	0.941	0.719	0.000960395	0	0.222
LDB2	4.64227e-08	0.960579	0.98	0.906	0.000987224	0	0.074
ACTR3C	4.80881e-08	1.61126	0.752	0.406	0.00102264	0	0.346
CCDC3	4.82742e-08	0.877068	0.891	0.594	0.0010266	0	0.297
ARRDC2	4.84685e-08	2.14778	0.554	0.177	0.00103073	0	0.377
PSD3	4.8549e-08	0.988932	1	0.958	0.00103244	0	0.042
LRRIQ1	4.87729e-08	1.1651	0.772	0.5	0.00103721	0	0.272
INF2	4.90172e-08	2.10857	0.564	0.208	0.0010424	0	0.356
CMAHP	4.91533e-08	1.54354	0.782	0.427	0.00104529	0	0.355
NCOR2	4.96119e-08	1.03986	0.97	0.781	0.00105505	0	0.189
GNAS	5.02921e-08	-0.9032	0.99	0.99	0.00106951	0	0
PLCL1	5.49531e-08	1.01905	0.99	0.896	0.00116863	0	0.094
NEFL	5.79028e-08	0.772233	0.901	0.542	0.00123136	0	0.359
CNTN3	5.87013e-08	0.868569	0.98	0.865	0.00124834	0	0.115
GDI1	6.28372e-08	0.482987	0.99	0.719	0.0013363	0	0.271
PALM	6.31223e-08	1.25224	0.832	0.573	0.00134236	0	0.259
B4GALNT3	6.32988e-08	0.964106	0.901	0.646	0.00134611	0	0.255
SHISA7	6.34363e-08	1.18914	0.921	0.615	0.00134904	0	0.306
CPNE4	6.54916e-08	0.332363	0.99	0.906	0.00139274	0	0.084
DZIP3	6.61239e-08	0.732536	0.96	0.792	0.00140619	0	0.168
PDE2A	6.64205e-08	1.04414	0.96	0.708	0.0014125	0	0.252
VSIG2	6.69929e-08	1.78683	0.436	0.083	0.00142467	0	0.353
NRP1	6.83219e-08	1.32405	0.851	0.583	0.00145293	0	0.268
FAM241A	7.07996e-08	0.904201	0.693	0.323	0.00150562	0	0.37
CACNA1C	7.38599e-08	0.830346	1	1	0.0015707	0	0
CABCOCO1	7.52815e-08	2.13923	0.604	0.229	0.00160094	0	0.375
ABCB1	7.63304e-08	2.47319	0.782	0.438	0.00162324	0	0.344
PTCHD1	7.90373e-08	1.08436	0.792	0.51	0.00168081	0	0.282
ICA1L	8.01924e-08	0.757015	1	0.917	0.00170537	0	0.083
PDCD6IPP2	8.31573e-08	1.31158	0.901	0.531	0.00176842	0	0.37
H2AC6	8.61282e-08	1.18755	0.792	0.438	0.0018316	0	0.354
BRSK2	8.85261e-08	0.813189	0.851	0.542	0.0018826	0	0.309
CLK4	8.91767e-08	1.10404	0.851	0.583	0.00189643	0	0.268
LETR1	9.00612e-08	1.65403	0.653	0.292	0.00191524	0	0.361
CCNYL1	9.09593e-08	1.23965	0.901	0.688	0.00193434	0	0.213
TAGAP-AS1	9.15013e-08	1.42061	0.703	0.344	0.00194587	0	0.359
EXOC6	9.17846e-08	1.25534	0.97	0.896	0.00195189	0	0.074
PJA1	9.27109e-08	0.704496	0.772	0.354	0.00197159	0	0.418
CA4	9.43857e-08	1.07622	0.663	0.271	0.00200721	0	0.392
FLRT2	9.5445e-08	0.761746	1	0.844	0.00202973	0	0.156
CECR7	1.00774e-07	1.52494	0.693	0.323	0.00214307	0	0.37
EPB41L4B	1.04775e-07	0.908588	0.96	0.802	0.00222815	0	0.158
LINC00266-1	1.06999e-07	1.41504	0.802	0.49	0.00227544	0	0.312
PCDH8	1.07069e-07	1.72897	0.495	0.125	0.00227694	0	0.37
NDFIP2	1.08008e-07	0.873663	0.96	0.812	0.00229689	0	0.148
PDE7B	1.10228e-07	1.66933	0.743	0.417	0.00234412	0	0.326
KLF8	1.11477e-07	1.18952	0.673	0.302	0.00237066	0	0.371
NDRG1	1.13793e-07	1.01677	0.703	0.344	0.00241992	0	0.359
NLK	1.16138e-07	1.1211	0.97	0.917	0.00246979	0	0.053
ADRB1	1.23909e-07	1.22775	0.743	0.354	0.00263505	0	0.389
CHST1	1.28928e-07	1.05578	0.663	0.271	0.00274179	0	0.392
RAPGEF5	1.29347e-07	0.835449	0.97	0.896	0.0027507	0	0.074
ITPR1	1.30456e-07	0.885112	0.96	0.865	0.00277428	0	0.095
RAP2A	1.32787e-07	1.63919	0.871	0.604	0.00282386	0	0.267
TBR1	1.32788e-07	2.40799	0.485	0.156	0.00282387	0	0.329
USP25	1.34063e-07	1.12486	0.95	0.812	0.00285098	0	0.138
OPTN	1.3427e-07	0.813234	1	0.833	0.00285538	0	0.167
ICAM5	1.37815e-07	2.21246	0.564	0.219	0.00293078	0	0.345
YPEL1	1.45399e-07	1.42847	0.782	0.5	0.00309206	0	0.282
MED12L	1.46931e-07	0.67619	0.97	0.833	0.00312463	0	0.137
NHSL2	1.48655e-07	1.58636	0.812	0.521	0.0031613	0	0.291
PRKCD	1.49449e-07	1.70539	0.663	0.302	0.00317818	0	0.361
TRMU	1.57131e-07	1.53468	0.733	0.396	0.00334156	0	0.337
PLEKHG5	1.63745e-07	1.29749	0.812	0.521	0.00348219	0	0.291
ADCYAP1	1.64521e-07	1.15641	0.515	0.146	0.0034987	0	0.369
RIT2	1.69838e-07	1.98013	0.832	0.552	0.00361177	0	0.28
CYP46A1	1.72425e-07	1.30132	0.851	0.594	0.00366678	0	0.257
TAGLN3	1.7406e-07	0.789997	0.901	0.677	0.00370155	0	0.224
BACE2	1.76864e-07	2.20511	0.703	0.396	0.00376118	0	0.307
ART3	1.80262e-07	1.46768	0.703	0.344	0.00383345	0	0.359
SEPTIN9	1.89557e-07	1.15239	0.881	0.688	0.00403112	0	0.193
RFX8	1.95455e-07	0.630374	0.921	0.719	0.00415654	0	0.202
RPL32P3	1.95942e-07	0.805952	0.634	0.26	0.0041669	0	0.374
PLAC9	2.04991e-07	1.30983	0.723	0.396	0.00435933	0	0.327
TMEM196	2.1107e-07	1.50247	0.802	0.5	0.00448861	0	0.302
LINC01090	2.11238e-07	1.20498	0.911	0.688	0.00449219	0	0.223
LAMP5	2.12108e-07	1.03758	0.703	0.312	0.0045107	0	0.391
RSRP1	2.15784e-07	1.10947	0.97	0.74	0.00458887	0	0.23
SEMA6D	2.19004e-07	1.26567	0.95	0.802	0.00465734	0	0.148
KIAA0930	2.19986e-07	1.02222	0.95	0.729	0.00467823	0	0.221
JPH1	2.22938e-07	1.33273	0.851	0.625	0.00474101	0	0.226
ZNF786	2.26303e-07	0.913596	0.762	0.469	0.00481257	0	0.293
PTPRM	2.30452e-07	-2.71622	0.95	0.969	0.0049008	0	-0.019
DGKA	2.31245e-07	1.45453	0.772	0.479	0.00491765	0	0.293
LHX6	2.36147e-07	-4.53874	0.099	0.385	0.0050219	0	-0.286
TYRO3	2.38708e-07	0.340492	0.851	0.542	0.00507637	0	0.309
SIL1	2.39942e-07	0.976673	1	0.833	0.00510261	0	0.167
SEMA4F	2.40146e-07	1.06375	0.782	0.458	0.00510695	0	0.324
ARHGEF28	2.40357e-07	1.30194	0.921	0.688	0.00511144	0	0.233
LMBRD2	2.41628e-07	1.34858	0.792	0.521	0.00513846	0	0.271
OLFM1	2.42829e-07	0.637365	0.96	0.76	0.005164	0	0.2
MGST1	2.45322e-07	1.13406	0.782	0.49	0.00521702	0	0.292
RHOBTB1	2.45529e-07	1.32464	0.802	0.49	0.00522141	0	0.312
FRMD6	2.46093e-07	1.48611	0.782	0.406	0.00523341	0	0.376
DGKB	2.51598e-07	0.853289	1	0.99	0.00535048	0	0.01
CYP1B1-AS1	2.57782e-07	1.38241	0.673	0.396	0.00548198	0	0.277
OLFML2A	2.58598e-07	2.26618	0.525	0.188	0.00549935	0	0.337
FAM124A	2.61153e-07	1.94429	0.634	0.271	0.00555368	0	0.363
NRCAM	2.61868e-07	0.655078	1	1	0.00556889	0	0
RGS14	2.6434e-07	1.15705	0.505	0.146	0.00562146	0	0.359
KCNAB3	2.66823e-07	-3.54671	0.109	0.406	0.00567426	0	-0.297
PHACTR3	2.67889e-07	0.880067	0.99	0.875	0.00569692	0	0.115
GRIA4	2.68777e-07	0.735309	1	0.927	0.00571582	0	0.073
JPH4	2.68967e-07	1.08831	0.941	0.656	0.00571985	0	0.285
B4GALNT1	2.7515e-07	0.969613	0.762	0.375	0.00585135	0	0.387
LRRC2	2.78357e-07	1.71658	0.703	0.375	0.00591954	0	0.328
EPB41L2	2.79892e-07	0.986498	1	1	0.00595219	0	0
CDON	2.80287e-07	1.37097	0.851	0.625	0.00596059	0	0.226
AKT2	2.80997e-07	0.942444	0.891	0.667	0.00597569	0	0.224
PTH2R	2.81957e-07	1.26487	0.931	0.781	0.0059961	0	0.15
LINC00507	2.83965e-07	1.3359	0.495	0.156	0.0060388	0	0.339
C6orf141	2.90586e-07	0.776156	0.554	0.219	0.0061796	0	0.335
FZD4	2.92114e-07	2.53638	0.267	0.01	0.0062121	0	0.257
OTOGL	2.93678e-07	1.01381	0.851	0.656	0.00624537	0	0.195
SEZ6L	2.94073e-07	0.801984	0.97	0.844	0.00625376	0	0.126
MTRF1L	3.00294e-07	1.57052	0.693	0.323	0.00638604	0	0.37
BRD1	3.0615e-07	0.89106	0.752	0.427	0.00651058	0	0.325
EXTL1	3.06695e-07	1.60749	0.653	0.281	0.00652219	0	0.372
CAMK2B	3.08252e-07	0.802706	0.97	0.906	0.00655529	0	0.064
DLX6-AS1	3.11542e-07	-5.94311	0.238	0.51	0.00662524	0	-0.272
DIRC3	3.12076e-07	1.25329	0.871	0.625	0.00663661	0	0.246
RECQL5	3.12734e-07	1.04678	0.634	0.26	0.00665059	0	0.374
SOX4	3.19781e-07	0.789901	0.772	0.427	0.00680046	0	0.345
DENND5A	3.20173e-07	-1.31468	0.911	0.948	0.00680879	0	-0.037
PGAP3	3.24357e-07	2.19629	0.584	0.26	0.00689778	0	0.324
KIF3A	3.2482e-07	0.850417	0.911	0.583	0.00690763	0	0.328
LINC02607	3.27014e-07	1.17561	0.733	0.438	0.00695428	0	0.295
PPP1R14C	3.27189e-07	0.945261	0.842	0.562	0.00695799	0	0.28
SCN3B	3.3864e-07	0.852836	0.941	0.781	0.00720151	0	0.16
CHD5	3.53525e-07	1.04496	0.921	0.75	0.00751806	0	0.171
CCDC178	3.56603e-07	1.96761	0.861	0.625	0.00758353	0	0.236
CCDC88A	3.63329e-07	0.947668	0.96	0.906	0.00772656	0	0.054
PUM3	3.74023e-07	0.615899	0.95	0.74	0.00795397	0	0.21
C1orf115	3.74449e-07	1.50048	0.624	0.292	0.00796304	0	0.332
CFAP46	3.76792e-07	0.900453	0.911	0.531	0.00801285	0	0.38
OGG1	3.78674e-07	1.5785	0.663	0.333	0.00805288	0	0.33
NECTIN3	3.82759e-07	1.25436	0.931	0.823	0.00813976	0	0.108
FASN	3.8769e-07	1.665	0.545	0.208	0.00824461	0	0.337
HOMER1	3.89527e-07	0.943837	1	0.979	0.00828369	0	0.021
GUCY1A2	4.01845e-07	0.989199	0.99	0.906	0.00854564	0	0.084
CACNA1H	4.11115e-07	1.29898	0.406	0.094	0.00874277	0	0.312
RNF169	4.12174e-07	1.43022	0.792	0.542	0.00876529	0	0.25
NCAN	4.14321e-07	1.05104	0.851	0.51	0.00881095	0	0.341
KIF13A	4.14744e-07	0.663237	0.931	0.854	0.00881995	0	0.077
ALS2CL	4.25214e-07	2.0362	0.505	0.177	0.0090426	0	0.328
SLC1A6	4.44616e-07	1.35128	0.723	0.385	0.0094552	0	0.338
DENND3	4.49599e-07	0.828788	0.891	0.594	0.00956117	0	0.297
DENND2C	4.56781e-07	1.37133	0.762	0.5	0.0097139	0	0.262
SLC32A1	4.56835e-07	-3.12609	0.05	0.323	0.00971505	0	-0.273
LRATD1	4.61556e-07	1.2333	0.881	0.552	0.00981546	0	0.329
KIAA0895L	4.73981e-07	1.12584	0.644	0.312	0.0100797	0	0.332
SLC39A10	4.74734e-07	0.689744	0.97	0.802	0.0100957	0	0.168
ZNF385D	4.83315e-07	-3.33548	0.95	0.99	0.0102782	0	-0.04
ABCA1	4.9803e-07	-2.31674	0.723	0.833	0.0105911	0	-0.11
C1QL3	5.02407e-07	2.40216	0.376	0.073	0.0106842	0	0.303
COBL	5.22243e-07	0.906668	0.941	0.781	0.011106	0	0.16
ZBBX	5.2786e-07	0.795762	0.782	0.406	0.0112255	0	0.376
SLC35F1	5.31899e-07	-1.41726	0.941	0.948	0.0113114	0	-0.007
ARC	5.33466e-07	0.789447	0.772	0.396	0.0113447	0	0.376
PPFIBP1	5.38588e-07	0.945319	0.931	0.854	0.0114536	0	0.077
JAG1	5.47761e-07	1.49404	0.861	0.573	0.0116487	0	0.288
NYAP2	5.56498e-07	0.730598	0.931	0.677	0.0118345	0	0.254
SAMD3	5.71612e-07	1.52896	0.752	0.458	0.0121559	0	0.294
C10orf67	5.75222e-07	0.936524	0.921	0.729	0.0122327	0	0.192
RARRES1	5.75539e-07	1.58488	0.673	0.375	0.0122394	0	0.298
FIG4	5.80942e-07	0.93476	0.921	0.667	0.0123543	0	0.254
SH3RF2	5.84481e-07	1.87633	0.752	0.479	0.0124296	0	0.273
SORL1	5.89428e-07	0.606183	0.99	0.823	0.0125348	0	0.167
NPHP1	5.9197e-07	0.652191	0.822	0.531	0.0125888	0	0.291
KCNJ6	6.1054e-07	1.01104	0.95	0.844	0.0129837	0	0.106
PRICKLE1	6.11354e-07	0.516126	0.97	0.875	0.0130011	0	0.095
DNAH3	6.11474e-07	1.68469	0.861	0.604	0.0130036	0	0.257
PREP	6.35159e-07	1.1134	0.871	0.583	0.0135073	0	0.288
PRKAR1B	6.4302e-07	0.784145	0.98	0.854	0.0136745	0	0.126
SERHL	6.76317e-07	0.636708	0.723	0.375	0.0143826	0	0.348
BTBD3	6.80481e-07	1.28117	0.782	0.51	0.0144711	0	0.272
PLA2G4C	6.87688e-07	1.06779	0.901	0.688	0.0146244	0	0.213
RALYL	7.17752e-07	0.476052	1	0.99	0.0152637	0	0.01
RHPN2	7.23841e-07	1.95683	0.693	0.385	0.0153932	0	0.308
C14orf132	7.3834e-07	0.814918	0.752	0.385	0.0157015	0	0.367
KCTD1	7.4447e-07	0.571239	0.931	0.771	0.0158319	0	0.16
MARCHF10-DT	7.45963e-07	1.71846	0.634	0.292	0.0158636	0	0.342
SERTM1	7.5535e-07	0.818431	0.723	0.344	0.0160633	0	0.379
SCCPDH	7.59408e-07	1.28041	0.812	0.542	0.0161496	0	0.27
FGFR2	7.72624e-07	0.419402	0.812	0.5	0.0164306	0	0.312
SLC22A6	7.74091e-07	1.42473	0.683	0.344	0.0164618	0	0.339
DRP2	7.7948e-07	0.86942	0.842	0.51	0.0165764	0	0.332
WWC1	7.95225e-07	1.07672	0.921	0.823	0.0169113	0	0.098
CPNE9	8.09399e-07	1.3204	0.545	0.219	0.0172127	0	0.326
KCNH7	8.1371e-07	0.985661	0.98	0.896	0.0173044	0	0.084
SERTAD2	8.25781e-07	1.12808	0.891	0.677	0.0175611	0	0.214
ADGRL2	8.26498e-07	0.739194	0.99	0.979	0.0175763	0	0.011
FAM106A	8.28554e-07	1.32195	0.762	0.531	0.01762	0	0.231
KCNH4	8.34459e-07	1.72857	0.624	0.323	0.0177456	0	0.301
EMCN	8.40452e-07	2.01293	0.802	0.479	0.0178731	0	0.323
CSAD	8.45693e-07	1.02948	0.881	0.615	0.0179845	0	0.266
CPXM2	8.51337e-07	2.20146	0.673	0.354	0.0181045	0	0.319
TPTE2P1	8.7667e-07	1.08944	0.812	0.552	0.0186433	0	0.26
JAKMIP3	8.96726e-07	0.885746	0.96	0.698	0.0190698	0	0.262
PPEF1	8.99344e-07	2.20024	0.802	0.552	0.0191255	0	0.25
LINC02018	9.25226e-07	0.933889	0.812	0.615	0.0196759	0	0.197
STRIP2	9.74878e-07	1.14361	0.881	0.594	0.0207318	0	0.287
DNAAF5	1.01277e-06	0.92954	0.733	0.344	0.0215375	0	0.389
LINC02717	1.02128e-06	3.16884	0.317	0.052	0.0217186	0	0.265
PGBD5	1.04821e-06	0.985072	0.96	0.896	0.0222911	0	0.064
SPOCK3	1.0605e-06	-3.39383	0.881	0.969	0.0225526	0	-0.088
SLITRK3	1.07497e-06	1.06154	0.762	0.385	0.0228604	0	0.377
TTL	1.08048e-06	0.904219	0.921	0.708	0.0229775	0	0.213
ZNF98	1.08987e-06	1.95631	0.663	0.354	0.0231771	0	0.309
GDA	1.09214e-06	0.756568	0.95	0.75	0.0232255	0	0.2
EML1	1.09524e-06	1.20416	0.861	0.688	0.0232913	0	0.173
MEST	1.10075e-06	0.87211	0.832	0.49	0.0234086	0	0.342
ABCA2	1.10215e-06	1.27279	0.673	0.323	0.0234383	0	0.35
WDR49	1.11062e-06	1.46432	0.723	0.385	0.0236184	0	0.338
IPO5	1.11126e-06	0.567747	0.95	0.781	0.0236321	0	0.169
SEMA3D	1.12449e-06	1.40557	0.723	0.375	0.0239134	0	0.348
RERGL	1.14003e-06	1.95779	0.614	0.292	0.0242439	0	0.322
CECR2	1.16074e-06	0.798965	0.832	0.562	0.0246843	0	0.27
KLF2-DT	1.17858e-06	1.79142	0.752	0.5	0.0250637	0	0.252
SERINC5	1.18374e-06	1.42161	0.941	0.875	0.0251734	0	0.066
FBXO41	1.18783e-06	1.10002	0.673	0.312	0.0252604	0	0.361
RGMB	1.19201e-06	1.2618	0.792	0.5	0.0253492	0	0.292
MFSD10	1.19999e-06	0.866336	0.762	0.427	0.0255191	0	0.335
C12orf42	1.20952e-06	1.33544	0.762	0.49	0.0257216	0	0.272
SLC16A7	1.21617e-06	0.781301	0.901	0.635	0.025863	0	0.266
TRPV3	1.22481e-06	1.80176	0.614	0.302	0.0260467	0	0.312
TTC8	1.23901e-06	1.00807	0.812	0.479	0.0263489	0	0.333
CDK5R1	1.27665e-06	1.13234	0.693	0.344	0.0271493	0	0.349
SYT5	1.28103e-06	0.82441	0.772	0.406	0.0272423	0	0.366
ACVR1C	1.28156e-06	1.64272	0.752	0.531	0.0272538	0	0.221
PLPPR2	1.28202e-06	0.931701	0.752	0.375	0.0272634	0	0.377
ATP2B4	1.31869e-06	0.558271	0.97	0.812	0.0280434	0	0.158
DIRAS2	1.31887e-06	0.787741	0.703	0.354	0.0280471	0	0.349
SNTB2	1.3201e-06	0.978004	0.941	0.76	0.0280733	0	0.181
AGRN	1.32039e-06	2.1212	0.564	0.26	0.0280793	0	0.304
TCF4	1.35514e-06	-1.10022	1	1	0.0288184	0	0
RTN4RL2	1.3682e-06	1.50225	0.624	0.302	0.0290961	0	0.322
ZNF439	1.38281e-06	1.15995	0.673	0.365	0.0294069	0	0.308
CFAP299	1.40021e-06	0.690173	0.931	0.698	0.0297769	0	0.233
ANXA11	1.4444e-06	0.874968	0.851	0.531	0.0307165	0	0.32
LHX2	1.44829e-06	1.14629	0.713	0.427	0.0307992	0	0.286
MYSM1	1.4646e-06	0.570274	0.861	0.625	0.0311461	0	0.236
ZNF420	1.4683e-06	1.11782	0.772	0.448	0.0312248	0	0.324
PPP1R21	1.46967e-06	0.753063	0.95	0.812	0.0312539	0	0.138
CMYA5	1.4752e-06	1.20483	0.752	0.406	0.0313716	0	0.346
GOLGA8A	1.47867e-06	0.710263	0.98	0.948	0.0314455	0	0.032
TSC2	1.47886e-06	0.919369	0.822	0.573	0.0314495	0	0.249
DIRC3-AS1	1.49971e-06	0.907728	0.386	0.094	0.0318928	0	0.292
LINC00470	1.50285e-06	1.76701	0.554	0.24	0.0319596	0	0.314
IGHMBP2	1.50688e-06	1.35529	0.743	0.438	0.0320452	0	0.305
VENTXP1	1.50738e-06	1.18731	0.624	0.333	0.0320559	0	0.291
PWWP3B	1.56792e-06	1.62936	0.604	0.292	0.0333434	0	0.312
NXPH1	1.56987e-06	-6.66785	0.812	0.906	0.0333848	0	-0.094
GTF3C5	1.59465e-06	0.830893	0.772	0.385	0.0339118	0	0.387
HACE1	1.61245e-06	0.837401	0.941	0.729	0.0342903	0	0.212
TMEM244	1.62255e-06	0.44723	0.436	0.125	0.034505	0	0.311
UNC13B	1.62618e-06	0.580821	0.931	0.719	0.0345823	0	0.212
RETREG1-AS1	1.62627e-06	1.39222	0.594	0.25	0.0345843	0	0.344
PKDCC	1.65717e-06	1.27795	0.356	0.073	0.0352413	0	0.283
KIF14	1.70845e-06	0.573444	0.713	0.417	0.0363319	0	0.296
BICC1	1.73187e-06	0.999754	0.921	0.771	0.03683	0	0.15
ANTXR2	1.74105e-06	1.7939	0.921	0.823	0.0370252	0	0.098
ITGAE	1.76852e-06	0.960012	0.832	0.625	0.0376093	0	0.207
RPS6KL1	1.79525e-06	1.18456	0.832	0.521	0.0381778	0	0.311
PIR	1.8007e-06	1.37936	0.673	0.375	0.0382938	0	0.298
ILDR2	1.80874e-06	0.615571	0.871	0.562	0.0384647	0	0.309
MARCHF1	1.81721e-06	0.63312	0.99	0.969	0.0386447	0	0.021
SPEF2	1.82427e-06	0.93424	0.673	0.354	0.0387948	0	0.319
ANKS1B	1.85153e-06	0.490254	1	1	0.0393747	0	0
TBC1D22B	1.86013e-06	0.862374	0.832	0.552	0.0395576	0	0.28
H2BC8	1.87677e-06	1.09554	0.436	0.146	0.0399113	0	0.29
LIG4	1.87898e-06	1.3856	0.495	0.156	0.0399584	0	0.339
PROSER1	1.89024e-06	1.46041	0.564	0.24	0.0401979	0	0.324
TMEM241	1.89253e-06	0.317382	0.931	0.781	0.0402465	0	0.15
HPCA	1.89471e-06	0.742102	0.713	0.302	0.0402929	0	0.411
PTPN3	1.90167e-06	1.3531	0.782	0.531	0.0404408	0	0.251
PITPNC1	1.91524e-06	-1.96584	0.921	0.948	0.0407295	0	-0.027
PTPN5	1.91687e-06	0.405605	0.842	0.573	0.0407641	0	0.269
SYN3	1.92135e-06	0.853607	0.99	0.958	0.0408594	0	0.032
CNGB1	1.9412e-06	1.18369	0.782	0.5	0.0412815	0	0.282
HECW1	1.94503e-06	0.731275	1	0.938	0.041363	0	0.062
LINC01301	1.94714e-06	1.05294	0.832	0.573	0.041408	0	0.259
SLC2A12	1.97411e-06	1.48719	0.683	0.344	0.0419814	0	0.339
CLCN7	1.99836e-06	1.53256	0.624	0.302	0.0424972	0	0.322
ZNF826P	2.00506e-06	1.32209	0.545	0.229	0.0426396	0	0.316
LRRK2	2.02749e-06	0.935837	0.842	0.656	0.0431165	0	0.186
ARHGAP10	2.04892e-06	1.06683	0.97	0.802	0.0435723	0	0.168
C4orf50	2.061e-06	0.909644	0.901	0.635	0.0438292	0	0.266
GRIA2	2.0955e-06	0.578044	1	0.979	0.0445629	0	0.021
PTPN14	2.10198e-06	1.2495	0.812	0.625	0.0447007	0	0.187
FAM178B	2.11384e-06	1.14409	0.792	0.552	0.0449529	0	0.24
HLF	2.12382e-06	0.95887	0.782	0.49	0.0451651	0	0.292
AIM2	2.1686e-06	1.82062	0.465	0.167	0.0461175	0	0.298
GPATCH2	2.17066e-06	0.734328	0.95	0.833	0.0461612	0	0.117
FKTN	2.17599e-06	0.824146	0.822	0.562	0.0462746	0	0.26
IGFBP5	2.22179e-06	1.00542	0.644	0.312	0.0472486	0	0.332
GPR153	2.30813e-06	1.37586	0.426	0.125	0.0490848	0	0.301
MN1	2.33441e-06	1.63183	0.594	0.271	0.0496436	0	0.323
EPHA5	2.36667e-06	1.00289	0.98	0.917	0.0503297	0	0.063
BRINP3	2.37864e-06	1.04203	0.99	0.885	0.0505842	0	0.105
SYNM	2.38102e-06	2.24826	0.426	0.125	0.0506347	0	0.301
CIP2A	2.40549e-06	1.22647	0.554	0.229	0.0511552	0	0.325
CTNNA2	2.42918e-06	0.384768	1	0.99	0.0516589	0	0.01
MYOM2	2.44797e-06	1.11553	0.564	0.25	0.0520586	0	0.314
PLEKHA2	2.49911e-06	0.757842	0.772	0.458	0.0531461	0	0.314
ADCY1	2.50749e-06	0.800419	0.96	0.885	0.0533242	0	0.075
C2orf50	2.52333e-06	0.696744	0.594	0.25	0.0536611	0	0.344
ACAP3	2.53581e-06	1.26545	0.772	0.479	0.0539265	0	0.293
MTF2	2.54629e-06	0.967979	0.941	0.792	0.0541494	0	0.149
PLXNA1	2.54783e-06	1.31503	0.653	0.344	0.0541822	0	0.309
STX2	2.56922e-06	0.881424	0.832	0.562	0.0546371	0	0.27
LRRC27	2.60531e-06	1.24287	0.703	0.354	0.0554046	0	0.349
HS6ST1	2.62104e-06	0.910291	0.891	0.625	0.0557389	0	0.266
SEMA4D	2.62296e-06	1.28359	0.921	0.708	0.0557798	0	0.213
SVEP1	2.62735e-06	0.700877	0.97	0.854	0.0558732	0	0.116
CACNA1I	2.66666e-06	1.02494	0.812	0.583	0.0567091	0	0.229
DDX10	2.67403e-06	0.810488	0.99	0.896	0.056866	0	0.094
COL23A1	2.6865e-06	0.552615	0.921	0.635	0.0571311	0	0.286
CSMD1	2.77938e-06	0.574697	1	1	0.0591063	0	0
UFL1-AS1	2.78141e-06	0.66923	0.832	0.531	0.0591495	0	0.301
PFKL	2.79102e-06	0.665093	0.901	0.479	0.0593539	0	0.422
PRR16	2.79124e-06	0.47832	0.941	0.74	0.0593585	0	0.201
KCNQ5	2.91833e-06	0.458217	1	0.979	0.0620612	0	0.021
DLGAP2	2.94945e-06	0.831228	0.931	0.854	0.062723	0	0.077
SPON2	2.95616e-06	1.32641	0.713	0.406	0.0628657	0	0.307
TOM1L1	2.9807e-06	1.20475	0.812	0.583	0.0633875	0	0.229
RGCC	3.02357e-06	1.75619	0.554	0.25	0.0642992	0	0.304
RAP1GAP2	3.0237e-06	0.714575	0.97	0.938	0.064302	0	0.032
PDIA5	3.02979e-06	1.113	0.822	0.552	0.0644314	0	0.27
SLC25A14	3.04932e-06	1.16804	0.644	0.312	0.0648468	0	0.332
MRPL45P2	3.06191e-06	0.937199	0.851	0.573	0.0651145	0	0.278
PCMTD2	3.12182e-06	1.02778	0.752	0.375	0.0663887	0	0.377
THSD4	3.19817e-06	0.890381	0.97	0.823	0.0680123	0	0.147
B3GNT2	3.21854e-06	1.98089	0.614	0.323	0.0684454	0	0.291
ZNF441	3.24419e-06	1.23537	0.614	0.26	0.0689909	0	0.354
MALAT1	3.25584e-06	0.57597	1	1	0.0692387	0	0
COL14A1	3.2687e-06	1.04975	0.871	0.646	0.0695122	0	0.225
SLC25A27	3.27637e-06	0.971092	0.792	0.448	0.0696753	0	0.344
C1orf159	3.29909e-06	0.671038	0.752	0.396	0.0701585	0	0.356
CASC2	3.2992e-06	1.23716	0.703	0.375	0.0701609	0	0.328
ULBP2	3.30294e-06	0.954279	0.416	0.104	0.0702403	0	0.312
STX16	3.30798e-06	0.799072	0.545	0.219	0.0703474	0	0.326
DAGLA	3.34093e-06	1.89994	0.713	0.438	0.0710482	0	0.275
ANGPTL5	3.35428e-06	0.592578	0.455	0.146	0.0713321	0	0.309
RRAS2	3.41686e-06	0.879859	0.901	0.667	0.0726629	0	0.234
MAGI3	3.4481e-06	0.881472	0.97	0.896	0.0733274	0	0.074
ZDHHC21	3.47977e-06	0.904841	0.911	0.656	0.0740007	0	0.255
PPP2R1A	3.49494e-06	0.528504	0.861	0.594	0.0743234	0	0.267
BAIAP2L2	3.5147e-06	0.66486	0.713	0.396	0.0747436	0	0.317
LINC01364	3.51584e-06	2.05034	0.406	0.115	0.0747679	0	0.291
ARMC9	3.58006e-06	0.837752	0.95	0.938	0.0761335	0	0.012
NUDT16-DT	3.60449e-06	1.30698	0.525	0.208	0.076653	0	0.317
MPRIP	3.63026e-06	0.734827	0.98	0.979	0.0772012	0	0.001
LIN28B	3.63834e-06	-0.63977	0.733	0.5	0.077373	0	0.233
MAPK4	3.64983e-06	1.17186	0.802	0.615	0.0776172	0	0.187
RGS7BP	3.67682e-06	0.814898	0.941	0.76	0.0781912	0	0.181
RBMS3	3.67781e-06	-3.99169	0.545	0.688	0.0782123	0	-0.143
VPS41	3.68997e-06	0.827672	0.941	0.771	0.0784709	0	0.17
ZNF583	3.76773e-06	1.00619	0.743	0.417	0.0801245	0	0.326
CFAP43	3.77666e-06	1.05057	0.802	0.51	0.0803144	0	0.292
KCNG1	3.86887e-06	2.08861	0.287	0.042	0.0822753	0	0.245
DLX2	3.97313e-06	-2.43934	0.02	0.24	0.0844926	0	-0.22
SPATA5L1	3.9908e-06	1.19798	0.604	0.24	0.0848683	0	0.364
HSD3BP5	4.04855e-06	2.43635	0.317	0.062	0.0860964	0	0.255
TLE1	4.06581e-06	0.859887	0.911	0.646	0.0864636	0	0.265
RSPH3	4.09366e-06	0.452757	0.723	0.354	0.0870557	0	0.369
HAS2-AS1	4.11796e-06	0.268797	0.812	0.562	0.0875725	0	0.25
MFSD4B	4.12051e-06	0.954494	0.96	0.875	0.0876269	0	0.085
RSU1	4.13877e-06	0.895974	0.931	0.698	0.088015	0	0.233
CFAP418-AS1	4.15092e-06	1.0635	0.921	0.823	0.0882734	0	0.098
DIAPH2	4.16862e-06	0.780139	0.99	0.948	0.0886498	0	0.042
RILPL1	4.18413e-06	0.754957	0.891	0.698	0.0889797	0	0.193
IGSF21	4.18744e-06	0.462858	0.911	0.688	0.0890502	0	0.223
R3HCC1L	4.2245e-06	1.56323	0.762	0.479	0.0898382	0	0.283
ABLIM2	4.23756e-06	0.756728	0.99	0.896	0.090116	0	0.094
PIGG	4.24843e-06	0.383083	0.792	0.5	0.0903471	0	0.292
NEUROD6	4.33214e-06	1.78075	0.426	0.125	0.0921273	0	0.301
CPLX2	4.34986e-06	0.600074	0.901	0.635	0.0925041	0	0.266
HMGA2	4.36312e-06	0.389474	0.554	0.25	0.0927861	0	0.304
MAF	4.43052e-06	-2.0404	0.366	0.635	0.0942194	0	-0.269
C16orf95	4.44693e-06	1.05568	0.802	0.5	0.0945683	0	0.302
OR9Q1	4.50657e-06	1.03183	0.545	0.25	0.0958367	0	0.295
CEP44	4.55669e-06	1.22926	0.673	0.406	0.0969026	0	0.267
ELMOD3	4.56235e-06	0.901383	0.733	0.406	0.0970229	0	0.327
AJAP1	4.61236e-06	0.841495	0.891	0.719	0.0980865	0	0.172
MAN1A1	4.61236e-06	0.80183	0.911	0.698	0.0980865	0	0.213
RHOT2	4.61915e-06	0.971546	0.891	0.583	0.0982308	0	0.308
KCNK1	4.62131e-06	0.933101	0.941	0.76	0.0982769	0	0.181
LINC02237	4.65104e-06	0.868325	0.782	0.49	0.098909	0	0.292
WDR86	4.66312e-06	0.980694	0.545	0.219	0.0991659	0	0.326
C1orf52	4.66963e-06	0.739414	0.861	0.521	0.0993044	0	0.34
LINC02265	4.7097e-06	1.34993	0.505	0.198	0.100156	0	0.307
CDH10	4.71559e-06	0.984016	0.941	0.75	0.100282	0	0.191
DCDC1	4.71887e-06	0.72328	0.891	0.698	0.100351	0	0.193
POLD3	4.72753e-06	1.06661	0.901	0.583	0.100536	0	0.318
PDE1B	4.74209e-06	1.25046	0.713	0.438	0.100845	0	0.275
PHC3	4.75211e-06	0.900622	0.98	0.844	0.101058	0	0.136
MAL2	4.79197e-06	1.33817	0.535	0.229	0.101906	0	0.306
CDH11	4.80243e-06	0.907945	0.881	0.771	0.102128	0	0.11
WDR62	4.87704e-06	1.65103	0.673	0.396	0.103715	0	0.277
PRMT9	4.87826e-06	1.62984	0.604	0.312	0.103741	0	0.292
EMX1	4.97548e-06	1.34962	0.475	0.167	0.105809	0	0.308
COG2	4.97717e-06	1.0429	0.634	0.26	0.105845	0	0.374
APTX	5.0048e-06	0.87769	0.871	0.708	0.106432	0	0.163
SOX2-OT	5.03701e-06	-2.63592	0.931	0.948	0.107117	0	-0.017
RASL10A	5.06262e-06	1.35768	0.505	0.188	0.107662	0	0.317
CALHM2	5.18127e-06	2.11602	0.347	0.073	0.110185	0	0.274
KCNJ4	5.2376e-06	0.744826	0.703	0.417	0.111383	0	0.286
ZFAT	5.26453e-06	0.298272	0.832	0.51	0.111955	0	0.322
LINC02774	5.38153e-06	0.764994	0.782	0.531	0.114444	0	0.251
RELCH	5.47514e-06	0.818324	0.941	0.875	0.116434	0	0.066
GPC4	5.51798e-06	1.73194	0.644	0.417	0.117345	0	0.227
TJP3	5.55129e-06	0.636761	0.683	0.354	0.118054	0	0.329
CACNA2D3	5.5852e-06	0.367756	0.99	0.958	0.118775	0	0.032
KCNMA1	5.58615e-06	0.641459	1	1	0.118795	0	0
KCNN1	5.73659e-06	0.815539	0.762	0.469	0.121994	0	0.293
SLCO2A1	5.77174e-06	2.00497	0.604	0.312	0.122742	0	0.292
KDM6B	5.78952e-06	-2.22145	0.594	0.781	0.12312	0	-0.187
LINC00972	5.82525e-06	2.27022	0.317	0.062	0.12388	0	0.255
FCHO2	5.84452e-06	0.871635	0.861	0.719	0.12429	0	0.142
CPB1	5.86091e-06	1.00117	0.337	0.073	0.124638	0	0.264
USP12	5.86621e-06	0.846032	0.881	0.604	0.124751	0	0.277
STMN4	5.90634e-06	0.737067	0.95	0.615	0.125604	0	0.335
SIRPA	5.92218e-06	0.832271	0.842	0.573	0.125941	0	0.269
IGF2R	5.9933e-06	0.574107	1	0.917	0.127454	0	0.083
PDP1	6.11019e-06	0.603561	0.901	0.656	0.129939	0	0.245
BRSK1	6.18784e-06	1.06942	0.733	0.354	0.131591	0	0.379
CFAP54	6.20544e-06	0.428971	0.861	0.646	0.131965	0	0.215
TMEM59L	6.28089e-06	0.875353	0.95	0.76	0.133569	0	0.19
FBF1	6.38615e-06	1.82336	0.614	0.365	0.135808	0	0.249
SOX30	6.39829e-06	1.0243	0.554	0.219	0.136066	0	0.335
CFAP61	6.40743e-06	0.952026	0.842	0.552	0.13626	0	0.29
ARHGEF9	6.50952e-06	1.19052	0.901	0.74	0.138431	0	0.161
CACNA1E	6.58228e-06	0.601352	0.98	0.917	0.139979	0	0.063
NAB2	6.61969e-06	0.788293	0.634	0.26	0.140774	0	0.374
MYB	6.63707e-06	1.68096	0.752	0.479	0.141144	0	0.273
ARNTL	6.66945e-06	0.713574	0.891	0.635	0.141833	0	0.256
ACD	6.70984e-06	1.66459	0.644	0.354	0.142691	0	0.29
RTN4RL1	6.74882e-06	0.438026	0.871	0.729	0.14352	0	0.142
B3GAT1-DT	6.80097e-06	1.20898	0.743	0.5	0.144629	0	0.243
GRIN1	6.83306e-06	0.921087	0.941	0.854	0.145312	0	0.087
XYLB	6.85408e-06	1.01651	0.881	0.552	0.145759	0	0.329
TPBGL-AS1	6.93223e-06	1.11522	0.594	0.333	0.147421	0	0.261
MRPL32	7.11782e-06	0.697756	0.772	0.385	0.151368	0	0.387
MECOM	7.15338e-06	0.864967	0.832	0.552	0.152124	0	0.28
L3MBTL3	7.19102e-06	0.72759	0.812	0.542	0.152924	0	0.27
ARNTL2	7.19569e-06	0.938375	0.673	0.333	0.153024	0	0.34
NR2F1	7.20417e-06	1.93692	0.584	0.281	0.153204	0	0.303
ACADVL	7.27739e-06	0.828035	0.941	0.771	0.154761	0	0.17
PSG8	7.35785e-06	1.09971	0.644	0.344	0.156472	0	0.3
LZTS1	7.39084e-06	0.440761	0.713	0.385	0.157174	0	0.328
BRINP2	7.43014e-06	0.696897	0.98	0.823	0.158009	0	0.157
SLC22A25	7.60043e-06	1.01033	0.624	0.323	0.161631	0	0.301
TMEM74	7.64807e-06	1.87136	0.653	0.375	0.162644	0	0.278
RTN4R	7.71609e-06	1.28603	0.446	0.156	0.16409	0	0.29
SLC2A13	7.75003e-06	0.774399	0.98	0.896	0.164812	0	0.084
PPP4R4	7.76248e-06	0.734633	0.713	0.385	0.165077	0	0.328
NAPEPLD	7.77612e-06	0.443618	0.762	0.417	0.165367	0	0.345
EGR4	7.82192e-06	1.00143	0.614	0.281	0.166341	0	0.333
USP37	7.83065e-06	0.968138	0.871	0.688	0.166527	0	0.183
SPATA33	7.83342e-06	0.831977	0.663	0.323	0.166586	0	0.34
GAS7	7.8583e-06	0.464745	0.98	0.969	0.167115	0	0.011
ST18	7.8987e-06	1.4931	0.762	0.427	0.167974	0	0.335
STARD3	7.8987e-06	1.0891	0.752	0.438	0.167974	0	0.314
TBCD	7.92828e-06	0.414877	1	0.865	0.168603	0	0.135
CCDC162P	7.93761e-06	1.11325	0.812	0.583	0.168801	0	0.229
IKZF2	8.03884e-06	0.837019	0.614	0.323	0.170954	0	0.291
KIAA1217	8.04405e-06	-2.30045	0.95	1	0.171065	0	-0.05
DLX1	8.05729e-06	-4.0211	0.079	0.312	0.171346	0	-0.233
POLH	8.20192e-06	0.871593	0.703	0.396	0.174422	0	0.307
ZBTB10	8.20616e-06	1.28695	0.693	0.427	0.174512	0	0.266
KLHL2	8.23027e-06	0.61608	0.901	0.677	0.175025	0	0.224
CAMK2A	8.30722e-06	0.667637	0.98	0.885	0.176661	0	0.095
GAP43	8.40996e-06	0.623543	1	0.875	0.178846	0	0.125
PURPL	8.55007e-06	0.52768	0.683	0.344	0.181826	0	0.339
H3C6	8.61585e-06	2.12665	0.188	0	0.183225	0	0.188
EPHX4	8.64955e-06	1.02365	0.762	0.479	0.183941	0	0.283
STAB2	8.76389e-06	0.580149	0.663	0.365	0.186373	0	0.298
SH3BGRL2	8.78379e-06	1.01435	0.911	0.771	0.186796	0	0.14
ARMH4	8.82044e-06	0.994068	0.881	0.635	0.187575	0	0.246
MAPK15	8.94921e-06	0.365733	0.267	0.031	0.190314	0	0.236
NEAT1	8.9647e-06	-2.58248	0.624	0.729	0.190643	0	-0.105
PKN2-AS1	9.12598e-06	1.09739	0.95	0.865	0.194073	0	0.085
PCDH1	9.17216e-06	1.68921	0.554	0.25	0.195055	0	0.304
LINC02223	9.40245e-06	1.01689	0.861	0.708	0.199952	0	0.153
EBNA1BP2	9.52854e-06	1.13045	0.693	0.344	0.202634	0	0.349
BTBD10	9.59841e-06	0.817145	0.921	0.781	0.20412	0	0.14
CACNB2	9.63357e-06	0.730464	0.99	0.969	0.204868	0	0.021
SLC22A24	9.65908e-06	0.462463	0.723	0.458	0.20541	0	0.265
FAM66D	9.67089e-06	0.580164	0.802	0.552	0.205661	0	0.25
KLF7	9.72856e-06	0.92236	0.901	0.594	0.206888	0	0.307
SLC22A15	9.9336e-06	0.840656	0.782	0.49	0.211248	0	0.292
SMAD3	1.00148e-05	0.598518	0.931	0.729	0.212974	0	0.202
DUX4L50	1.00392e-05	0.887906	0.792	0.448	0.213493	0	0.344
DLX5	1.00458e-05	-4.50259	0.02	0.219	0.213634	0	-0.199
SLITRK5	1.02079e-05	1.06794	0.752	0.458	0.217081	0	0.294
PIGN	1.0236e-05	0.937096	0.842	0.604	0.21768	0	0.238
PTPDC1	1.02662e-05	1.04779	0.812	0.531	0.21832	0	0.281
BTBD9	1.02668e-05	0.64755	1	0.969	0.218333	0	0.031
SPRYD7	1.03857e-05	0.746733	0.782	0.5	0.220862	0	0.282
COG1	1.04777e-05	0.613475	0.861	0.583	0.222818	0	0.278
TRIM3	1.04984e-05	1.0512	0.752	0.448	0.223258	0	0.304
AGMO	1.05358e-05	1.62085	0.733	0.458	0.224054	0	0.275
CPNE5	1.05823e-05	0.67047	0.941	0.688	0.225042	0	0.253
ZNF366	1.0628e-05	2.00322	0.366	0.104	0.226016	0	0.262
SYNDIG1	1.06386e-05	0.804561	0.941	0.854	0.226241	0	0.087
DLGAP3	1.08355e-05	0.920286	0.871	0.604	0.230429	0	0.267
TGFBR3L	1.08567e-05	0.737803	0.594	0.24	0.230879	0	0.354
ACTR3B	1.09314e-05	0.569086	1	0.823	0.232468	0	0.177
PRPF18	1.09681e-05	1.03744	0.683	0.354	0.233247	0	0.329
NALF1	1.10026e-05	0.657939	0.99	1	0.233981	0	-0.01
ZDHHC8	1.10193e-05	1.6721	0.594	0.302	0.234337	0	0.292
FXR2	1.10715e-05	0.909072	0.624	0.312	0.235446	0	0.312
KCNK10	1.12311e-05	1.21236	0.812	0.625	0.23884	0	0.187
PDE4DIPP2	1.12587e-05	0.561	1	0.99	0.239428	0	0.01
TMEM30A-DT	1.12893e-05	2.14291	0.416	0.135	0.240078	0	0.281
TSPOAP1	1.12952e-05	0.775353	0.891	0.573	0.240203	0	0.318
FUT9	1.14153e-05	1.02277	0.881	0.823	0.242758	0	0.058
ALDH3A2	1.14513e-05	0.324634	0.782	0.406	0.243523	0	0.376
STK32C	1.1452e-05	0.776549	0.881	0.688	0.243537	0	0.193
SAR1A	1.14685e-05	-1.577	0.871	0.896	0.243888	0	-0.025
CLASP1	1.15202e-05	0.696392	0.98	0.99	0.244988	0	-0.01
ULBP1	1.17075e-05	1.78635	0.307	0.062	0.248971	0	0.245
TRAPPC8	1.17187e-05	1.07835	0.941	0.771	0.249209	0	0.17
XRCC2	1.17395e-05	1.54309	0.574	0.302	0.249652	0	0.272
IGSF3	1.18454e-05	0.290155	0.713	0.354	0.251904	0	0.359
CFAP44	1.19904e-05	0.743344	0.644	0.333	0.254988	0	0.311
QKI	1.20186e-05	-0.982257	0.881	0.979	0.255587	0	-0.098
SYNE2	1.20752e-05	1.03307	0.891	0.688	0.25679	0	0.203
CRTC1	1.21297e-05	0.631069	0.95	0.781	0.257951	0	0.169
RMST	1.21754e-05	0.85866	0.723	0.417	0.258923	0	0.306
DACH2	1.23109e-05	0.8204	0.941	0.833	0.261804	0	0.108
CCDC112	1.23497e-05	1.58888	0.604	0.312	0.262628	0	0.292
LMTK3	1.24672e-05	0.801684	0.842	0.594	0.265127	0	0.248
LRRK1	1.2491e-05	1.11064	0.782	0.51	0.265633	0	0.272
JUN	1.2507e-05	0.414709	0.97	0.656	0.265973	0	0.314
CDK5RAP2	1.252e-05	0.296115	0.96	0.708	0.26625	0	0.252
CHL1	1.26108e-05	0.692569	1	0.896	0.268182	0	0.104
DHX35	1.27404e-05	0.627904	0.733	0.458	0.270937	0	0.275
ASH1L-AS1	1.27678e-05	1.51599	0.347	0.083	0.27152	0	0.264
GLB1L2	1.28556e-05	0.824227	0.743	0.438	0.273387	0	0.305
NAPA	1.29469e-05	0.825821	0.871	0.615	0.275329	0	0.256
GK5	1.326e-05	0.688944	0.812	0.542	0.281988	0	0.27
ZNF235	1.32735e-05	0.759234	0.752	0.417	0.282275	0	0.335
RNF168	1.33096e-05	-1.75077	0.792	0.896	0.283042	0	-0.104
ADGRG2	1.33899e-05	-0.80524	0.614	0.302	0.284749	0	0.312
DZIP1L	1.34034e-05	0.995923	0.564	0.26	0.285037	0	0.304
LINC01357	1.34209e-05	0.797966	0.723	0.385	0.285409	0	0.338
LINC02725	1.35683e-05	1.81905	0.584	0.292	0.288542	0	0.292
TOLLIP	1.3587e-05	0.571491	0.851	0.49	0.288941	0	0.361
PIANP	1.36405e-05	1.03886	0.644	0.312	0.290079	0	0.332
ZNF519	1.3676e-05	0.548082	0.802	0.521	0.290834	0	0.281
PLK5	1.38104e-05	0.730806	0.574	0.292	0.293691	0	0.282
MIR3677HG	1.39259e-05	1.83026	0.356	0.104	0.296148	0	0.252
C3orf70	1.39557e-05	0.759985	0.733	0.417	0.296782	0	0.316
GRM7	1.39931e-05	0.705458	1	0.979	0.297578	0	0.021
NLN	1.41958e-05	0.565823	0.931	0.677	0.301887	0	0.254
ABI1	1.42303e-05	-0.849528	0.97	0.969	0.302623	0	0.001
ACOT8	1.42342e-05	0.603916	0.673	0.365	0.302704	0	0.308
PAK5	1.42352e-05	0.779859	0.95	0.781	0.302726	0	0.169
C1GALT1	1.45071e-05	0.808635	0.921	0.656	0.308507	0	0.265
ADAMTS16-DT	1.45239e-05	2.91081	0.277	0.052	0.308866	0	0.225
RTKN2	1.46611e-05	0.713829	0.554	0.229	0.311784	0	0.325
INTS6-AS1	1.48733e-05	-0.686272	0.792	0.458	0.316296	0	0.334
TACR3	1.4878e-05	2.33875	0.634	0.365	0.316397	0	0.269
ADGRB1	1.48873e-05	0.72676	0.812	0.542	0.316594	0	0.27
FZD3	1.4983e-05	0.844678	0.941	0.792	0.318629	0	0.149
C1orf112	1.51416e-05	0.4578	0.752	0.448	0.322	0	0.304
LINC00643	1.51605e-05	0.567216	0.822	0.479	0.322403	0	0.343
PFKFB3	1.53749e-05	0.645872	0.931	0.677	0.326963	0	0.254
SHROOM2	1.57001e-05	0.61977	0.802	0.542	0.333878	0	0.26
ZBTB46	1.5851e-05	0.492621	0.861	0.667	0.337087	0	0.194
ZNF627	1.58787e-05	0.848368	0.752	0.49	0.337677	0	0.262
GRHL1	1.58793e-05	0.321195	0.713	0.406	0.337689	0	0.307
BCO1	1.61368e-05	1.78077	0.653	0.438	0.343164	0	0.215
PLS1	1.61702e-05	0.716593	0.802	0.51	0.343875	0	0.292
MYLK	1.62333e-05	0.884556	0.842	0.583	0.345218	0	0.259
PRELID3A	1.64455e-05	1.37418	0.644	0.375	0.34973	0	0.269
TLCD3A	1.64563e-05	1.52207	0.535	0.25	0.349959	0	0.285
VKORC1L1	1.65204e-05	0.744332	0.881	0.688	0.351323	0	0.193
ZRANB3	1.65605e-05	0.327374	0.98	0.906	0.352177	0	0.074
LINC01266	1.66936e-05	2.52972	0.723	0.469	0.355006	0	0.254
TMEM63C	1.69649e-05	0.752413	0.673	0.375	0.360776	0	0.298
OCA2	1.70169e-05	1.07581	0.733	0.542	0.361881	0	0.191
SLC38A7	1.71174e-05	0.801077	0.762	0.438	0.364018	0	0.324
NBPF11	1.71529e-05	0.923191	0.901	0.792	0.364773	0	0.109
TRIM54	1.71839e-05	1.08653	0.634	0.344	0.365432	0	0.29
MIR100HG	1.72193e-05	0.533086	0.99	0.885	0.366185	0	0.105
YARS2	1.73638e-05	0.522571	0.574	0.26	0.369259	0	0.314
FEZ2	1.74148e-05	0.77479	0.822	0.552	0.370344	0	0.27
ASTN2	1.765e-05	-1.63771	0.99	0.99	0.375346	0	0
OVOL2	1.77252e-05	1.08726	0.644	0.354	0.376944	0	0.29
SLITRK1	1.78897e-05	1.46571	0.416	0.135	0.380442	0	0.281
PTPRE	1.81462e-05	-1.26736	0.98	0.948	0.385898	0	0.032
SGTB	1.81774e-05	1.25605	0.832	0.552	0.386561	0	0.28
MAFB	1.83434e-05	-2.1484	0.129	0.375	0.390092	0	-0.246
CARM1P1	1.85887e-05	1.5755	0.515	0.229	0.395308	0	0.286
GABRA6	1.88774e-05	0.257217	0.792	0.479	0.401447	0	0.313
PIK3C2G	1.91956e-05	1.54525	0.752	0.438	0.408214	0	0.314
SH3YL1	1.92125e-05	0.590082	0.802	0.51	0.408574	0	0.292
CCDC191	1.92609e-05	1.97165	0.604	0.333	0.409603	0	0.271
MTSS1	1.94123e-05	-1.45945	0.871	0.917	0.412822	0	-0.046
GAB1	1.94831e-05	0.922153	0.832	0.625	0.414328	0	0.207
SHLD1	1.96195e-05	0.425636	0.832	0.562	0.417228	0	0.27
PIGZ	1.97267e-05	1.01824	0.693	0.396	0.419508	0	0.297
COL5A3	2.00414e-05	0.876335	0.663	0.396	0.4262	0	0.267
KIF21B	2.01384e-05	0.857346	0.812	0.573	0.428263	0	0.239
C20orf96	2.01969e-05	1.02935	0.535	0.24	0.429507	0	0.295
EHHADH	2.03819e-05	0.7827	0.644	0.312	0.433442	0	0.332
PDCD11	2.05954e-05	0.853582	0.842	0.573	0.437982	0	0.269
LINC01643	2.06924e-05	0.628491	0.792	0.479	0.440046	0	0.313
GK	2.09324e-05	0.741478	0.802	0.521	0.445149	0	0.281
CHTF18	2.10379e-05	1.85248	0.465	0.198	0.447391	0	0.267
AASDHPPT	2.12435e-05	1.68202	0.554	0.26	0.451765	0	0.294
CACNB1	2.1341e-05	0.884944	0.802	0.479	0.453837	0	0.323
IFT57	2.15046e-05	0.670292	0.812	0.531	0.457318	0	0.281
LMTK2	2.17285e-05	0.422308	0.97	0.865	0.462079	0	0.105
NPEPL1	2.178e-05	1.06771	0.446	0.156	0.463173	0	0.29
ARL4A	2.17822e-05	1.08748	0.802	0.51	0.463221	0	0.292
HSPB3	2.20771e-05	1.42898	0.475	0.177	0.469491	0	0.298
LRRC28	2.21617e-05	0.990292	0.921	0.802	0.471291	0	0.119
RAPGEFL1	2.21617e-05	0.918927	0.931	0.792	0.471291	0	0.139
CD28	2.22368e-05	0.962791	0.257	0.042	0.472889	0	0.215
PDZPH1P	2.22531e-05	1.22135	0.495	0.177	0.473235	0	0.318
TBC1D16	2.22666e-05	0.899012	0.97	0.833	0.47352	0	0.137
CYP1B1	2.2294e-05	3.07939	0.238	0.031	0.474104	0	0.207
DBN1	2.23184e-05	1.32221	0.842	0.594	0.474623	0	0.248
CACHD1	2.23184e-05	0.885521	0.832	0.604	0.474623	0	0.228
MBNL1	2.23951e-05	0.969987	0.97	0.896	0.476254	0	0.074
TNFAIP1	2.24726e-05	1.18098	0.564	0.25	0.477902	0	0.314
LINC00578	2.24753e-05	0.681552	0.842	0.552	0.477959	0	0.29
MIR3659HG	2.25528e-05	0.434226	0.604	0.312	0.479608	0	0.292
ITPRID2	2.26206e-05	0.666278	0.842	0.531	0.48105	0	0.311
SYNC	2.26785e-05	0.890848	0.594	0.344	0.482281	0	0.25
LINC01980	2.3268e-05	1.13696	0.584	0.281	0.494818	0	0.303
TRIM36	2.32851e-05	1.30498	0.871	0.604	0.495181	0	0.267
SSBP4	2.35081e-05	1.04425	0.584	0.302	0.499923	0	0.282
WDR17	2.35408e-05	0.888086	0.96	0.844	0.500619	0	0.116
TUBGCP4	2.35727e-05	0.592709	0.673	0.354	0.501297	0	0.319
LINC02693	2.35848e-05	0.797651	0.891	0.698	0.501554	0	0.193
CRIM1	2.36038e-05	1.12408	0.851	0.667	0.501958	0	0.184
CCDC62	2.37296e-05	1.2052	0.743	0.531	0.504633	0	0.212
SERPINB2	2.37685e-05	1.17754	0.475	0.198	0.50546	0	0.277
FAM86DP	2.39114e-05	1.44739	0.455	0.198	0.508499	0	0.257
HAPLN3	2.404e-05	2.00954	0.356	0.104	0.511234	0	0.252
LINC01748	2.40667e-05	1.98913	0.535	0.281	0.511803	0	0.254
IL12A-AS1	2.41043e-05	1.01354	0.891	0.688	0.512602	0	0.203
LINC01182	2.41305e-05	1.5615	0.723	0.458	0.51316	0	0.265
SLC6A20	2.41937e-05	1.27312	0.396	0.125	0.514503	0	0.271
LINC00276	2.4315e-05	1.0471	0.911	0.74	0.517084	0	0.171
MAPK12	2.44015e-05	1.22613	0.465	0.177	0.518923	0	0.288
GRAMD1C	2.4479e-05	0.78558	0.772	0.604	0.52057	0	0.168
BOC	2.45971e-05	1.31732	0.416	0.156	0.523082	0	0.26
SERPINI2	2.461e-05	0.257715	0.455	0.167	0.523356	0	0.288
FSD1	2.50261e-05	1.03392	0.762	0.521	0.532205	0	0.241
RBM48	2.51946e-05	0.751902	0.851	0.49	0.535788	0	0.361
CDK17	2.52687e-05	0.46605	0.96	0.885	0.537364	0	0.075
ECSIT	2.5355e-05	0.574975	0.772	0.438	0.539199	0	0.334
C2CD4D-AS1	2.54175e-05	1.68479	0.347	0.104	0.540528	0	0.243
CCDC144NL	2.56356e-05	1.11617	0.525	0.26	0.545167	0	0.265
OPN3	2.59284e-05	1.22605	0.554	0.26	0.551392	0	0.294
MTHFR	2.61099e-05	1.06097	0.703	0.385	0.555253	0	0.318
ANKRD36B	2.62247e-05	0.510986	0.98	0.969	0.557694	0	0.011
HTR4	2.63651e-05	1.14955	0.911	0.688	0.56068	0	0.223
PIN1	2.64346e-05	0.642073	0.891	0.594	0.562158	0	0.297
SLC2A1-AS1	2.65033e-05	1.04668	0.713	0.438	0.56362	0	0.275
CPNE8	2.65344e-05	0.754145	0.931	0.729	0.56428	0	0.202
LMF1	2.66978e-05	0.568257	0.812	0.573	0.567756	0	0.239
SAP30	2.6736e-05	1.42443	0.396	0.125	0.568567	0	0.271
SZRD1	2.68636e-05	1.4814	0.644	0.396	0.571281	0	0.248
L3HYPDH	2.68786e-05	0.764526	0.683	0.365	0.5716	0	0.318
HTR1D	2.69041e-05	1.57439	0.446	0.167	0.572142	0	0.279
HSD3BP4	2.70491e-05	1.60864	0.317	0.073	0.575226	0	0.244
RANBP3-DT	2.72491e-05	1.02332	0.396	0.135	0.579479	0	0.261
EFHC2	2.73047e-05	1.1686	0.703	0.469	0.580662	0	0.234
LINC02008	2.74151e-05	0.461277	0.832	0.635	0.58301	0	0.197
PABIR3	2.746e-05	0.413029	0.752	0.458	0.583964	0	0.294
PDE1C	2.75071e-05	0.843426	0.99	0.885	0.584965	0	0.105
ARPC5L	2.77736e-05	0.516983	0.802	0.521	0.590633	0	0.281
PHF24	2.7774e-05	0.514064	0.762	0.448	0.590641	0	0.314
LINC00609	2.80319e-05	1.27766	0.455	0.177	0.596127	0	0.278
WFDC1	2.80856e-05	1.22795	0.406	0.135	0.597269	0	0.271
SEPTIN8	2.81245e-05	0.425254	0.782	0.49	0.598095	0	0.292
PLPPR4	2.83538e-05	0.900694	0.901	0.76	0.602972	0	0.141
ENPP6	2.83813e-05	0.786281	0.644	0.375	0.603556	0	0.269
GPR162	2.89759e-05	0.654033	0.762	0.417	0.616201	0	0.345
MRAP2	2.89831e-05	1.71097	0.574	0.292	0.616354	0	0.282
ZNF446	2.90469e-05	2.26597	0.376	0.125	0.617711	0	0.251
HHAT	2.93005e-05	0.520232	0.901	0.792	0.623104	0	0.109
NUAK1	2.94931e-05	0.604458	0.842	0.573	0.627199	0	0.269
CCDC122	2.94963e-05	1.0947	0.485	0.188	0.627268	0	0.297
UROS	2.9541e-05	0.815345	0.832	0.49	0.628218	0	0.342
ZNF613	2.97506e-05	1.62976	0.396	0.115	0.632676	0	0.281
CROT	2.97509e-05	0.886933	0.644	0.344	0.632683	0	0.3
FAT4	3.0034e-05	1.17801	0.733	0.5	0.638703	0	0.233
HTR3B	3.01954e-05	0.724333	0.673	0.375	0.642134	0	0.298
VSNL1	3.02534e-05	0.559257	1	0.927	0.643369	0	0.073
PRMT8	3.05508e-05	0.876134	0.931	0.792	0.649693	0	0.139
BMS1P23	3.11193e-05	0.961204	0.802	0.552	0.661783	0	0.25
ZNF702P	3.11764e-05	0.573011	0.683	0.448	0.662997	0	0.235
KCNJ12	3.15209e-05	1.27735	0.505	0.219	0.670324	0	0.286
SH3GL3	3.17308e-05	0.643674	0.97	0.906	0.674788	0	0.064
PURG	3.18689e-05	1.05275	0.861	0.688	0.677723	0	0.173
RASD1	3.19318e-05	1.15807	0.782	0.479	0.679062	0	0.303
DEPDC1B	3.20819e-05	0.898678	0.535	0.25	0.682255	0	0.285
CDH9	3.2193e-05	0.91293	0.98	0.865	0.684617	0	0.115
SYN1	3.22072e-05	1.43601	0.515	0.24	0.684919	0	0.275
YBX3	3.22092e-05	1.82629	0.525	0.24	0.684961	0	0.285
TXNL4B	3.22092e-05	1.59797	0.515	0.25	0.684961	0	0.265
ATP10B	3.23488e-05	0.662581	0.752	0.469	0.68793	0	0.283
COL6A1	3.24096e-05	0.793134	0.525	0.229	0.689222	0	0.296
KIF11	3.24888e-05	0.416218	0.762	0.542	0.690906	0	0.22
NPTXR	3.30993e-05	0.953127	0.822	0.552	0.70389	0	0.27
NUFIP1	3.31036e-05	-0.261507	0.663	0.396	0.703982	0	0.267
HULC	3.33141e-05	1.07176	0.842	0.615	0.708457	0	0.227
DNMT3A	3.33993e-05	0.825525	0.99	1	0.710269	0	-0.01
LINC01241	3.35131e-05	1.26419	0.505	0.229	0.712689	0	0.276
KCNA4	3.35342e-05	1.47732	0.396	0.125	0.713138	0	0.271
FBXO15	3.37433e-05	1.83138	0.455	0.177	0.717585	0	0.278
BRCA2	3.39392e-05	-0.262873	0.782	0.458	0.72175	0	0.324
ZNF440	3.41429e-05	0.822597	0.554	0.271	0.726082	0	0.283
FAM66A	3.42084e-05	0.698897	0.614	0.344	0.727477	0	0.27
SIN3B	3.42182e-05	0.677697	0.812	0.562	0.727684	0	0.25
SRGAP3	3.4497e-05	0.550409	0.97	0.958	0.733612	0	0.012
TECPR2	3.45101e-05	0.838543	0.941	0.844	0.733893	0	0.097
LIMS2	3.49886e-05	0.988816	0.376	0.125	0.744067	0	0.251
KCTD10	3.5086e-05	0.938781	0.535	0.24	0.746139	0	0.295
JAZF1-AS1	3.50922e-05	0.686439	0.604	0.292	0.74627	0	0.312
TBC1D1	3.5173e-05	0.494944	0.921	0.729	0.747989	0	0.192
DNM1P35	3.53626e-05	2.82163	0.248	0.042	0.752022	0	0.206
SRGAP2	3.54547e-05	-1.13626	0.95	0.99	0.753981	0	-0.04
HAUS1	3.546e-05	0.330903	0.644	0.344	0.754092	0	0.3
TAMM41	3.55915e-05	0.80863	0.762	0.458	0.756889	0	0.304
PRELID2	3.58757e-05	0.392351	0.931	0.677	0.762932	0	0.254
BCAS1	3.60151e-05	0.726288	0.574	0.271	0.765897	0	0.303
PTPN13	3.60978e-05	0.873985	0.931	0.781	0.767656	0	0.15
PRDM6	3.6383e-05	0.89257	0.436	0.156	0.773721	0	0.28
KLHDC2	3.63876e-05	0.949938	0.743	0.448	0.773818	0	0.295
DLG2	3.64413e-05	0.53311	1	1	0.774962	0	0
SYT17	3.66341e-05	0.497422	0.911	0.656	0.77906	0	0.255
KNDC1	3.68877e-05	0.358227	0.941	0.719	0.784454	0	0.222
TMEM64	3.71368e-05	1.81532	0.564	0.292	0.78975	0	0.272
SPATA17	3.72873e-05	1.29921	0.792	0.542	0.792953	0	0.25
EMC1	3.76138e-05	1.17935	0.416	0.156	0.799896	0	0.26
TRABD2A	3.76888e-05	0.894907	0.584	0.312	0.801491	0	0.272
CYP4Z2P	3.79451e-05	1.46253	0.584	0.292	0.80694	0	0.292
TPM3	3.80369e-05	-1.30517	0.96	0.958	0.808892	0	0.002
NDST3	3.81039e-05	0.406659	0.96	0.771	0.810318	0	0.189
SP1	3.84465e-05	0.785855	0.733	0.5	0.817604	0	0.233
CEP162	3.88235e-05	0.928642	0.733	0.531	0.82562	0	0.202
BRD7	3.90989e-05	0.387066	0.653	0.406	0.831478	0	0.247
TYW3	3.91411e-05	0.51644	0.644	0.312	0.832375	0	0.332
DCAF6	3.91636e-05	0.495029	0.99	0.854	0.832853	0	0.136
SULT4A1	3.92808e-05	0.884806	0.861	0.594	0.835345	0	0.267
DMGDH	3.93027e-05	0.944567	0.832	0.583	0.835812	0	0.249
CNTNAP2	3.93173e-05	-1.08532	1	1	0.836121	0	0
ENPP7P7	3.94757e-05	1.16233	0.743	0.521	0.839491	0	0.222
TTC7A	3.95819e-05	0.689891	0.693	0.417	0.841749	0	0.276
COX19	3.97789e-05	0.689474	0.782	0.49	0.845938	0	0.292
CYHR1	3.98654e-05	1.13878	0.653	0.323	0.847778	0	0.33
TESC	3.99706e-05	1.08625	0.653	0.365	0.850015	0	0.288
SLC30A6	4.01736e-05	0.694934	0.822	0.594	0.854332	0	0.228
METTL25	4.01988e-05	0.316534	0.762	0.469	0.854868	0	0.293
MCUR1	4.02513e-05	1.09679	0.723	0.469	0.855984	0	0.254
DSCAM	4.06146e-05	0.474879	1	0.99	0.86371	0	0.01
RAB11FIP1	4.07326e-05	0.791673	0.792	0.49	0.86622	0	0.302
H2BC6	4.07717e-05	0.683456	0.535	0.229	0.867051	0	0.306
TSPAN14	4.08123e-05	0.481246	0.891	0.667	0.867915	0	0.224
GMNC	4.08608e-05	1.30525	0.396	0.146	0.868947	0	0.25
LINC02053	4.10343e-05	0.822709	0.426	0.177	0.872636	0	0.249
ZC3H12B	4.11838e-05	1.38859	0.723	0.479	0.875814	0	0.244
TMOD1	4.12749e-05	0.39804	0.891	0.74	0.877751	0	0.151
LINC02043	4.14818e-05	1.42323	0.386	0.125	0.882152	0	0.261
TMCC1-DT	4.1655e-05	1.12839	0.416	0.146	0.885836	0	0.27
PPIL6	4.17395e-05	1.61151	0.673	0.479	0.887633	0	0.194
TSC22D1	4.19514e-05	0.590644	0.99	0.979	0.892138	0	0.011
LSAMP	4.19525e-05	-0.928065	1	0.99	0.892163	0	0.01
KASH5	4.20281e-05	0.418482	0.396	0.135	0.893769	0	0.261
GIP	4.2073e-05	0.570711	0.376	0.125	0.894725	0	0.251
MINDY3	4.22109e-05	1.21283	0.901	0.719	0.897657	0	0.182
KCNH1	4.22456e-05	0.780668	0.97	0.823	0.898395	0	0.147
CALD1	4.23838e-05	0.976446	0.614	0.312	0.901335	0	0.302
EID2B	4.2388e-05	0.631365	0.475	0.167	0.901422	0	0.308
DUSP2	4.27175e-05	1.06124	0.495	0.208	0.908431	0	0.287
MARCHF10	4.27443e-05	1.95232	0.594	0.375	0.908999	0	0.219
CHRDL1	4.31513e-05	1.43659	0.465	0.198	0.917656	0	0.267
RABL6	4.34876e-05	1.14786	0.673	0.396	0.924808	0	0.277
ASIC2	4.35557e-05	0.845539	0.97	0.969	0.926256	0	0.001
CCDC148	4.37415e-05	0.870379	0.901	0.646	0.930206	0	0.255
CPAMD8	4.37436e-05	1.40989	0.762	0.49	0.930251	0	0.272
FRYL	4.37653e-05	-1.26686	0.941	0.969	0.930712	0	-0.028
KATNIP	4.40964e-05	0.479586	0.881	0.698	0.937755	0	0.183
TJP1	4.42111e-05	0.570337	0.921	0.854	0.940194	0	0.067
MACIR	4.47078e-05	1.32838	0.564	0.281	0.950757	0	0.283
SOCS5P2	4.53359e-05	1.09006	0.347	0.104	0.964114	0	0.243
ESAM	4.57029e-05	2.58816	0.297	0.073	0.971919	0	0.224
TIE1	4.57029e-05	1.82	0.297	0.073	0.971919	0	0.224
HSD3BP3	4.58968e-05	0.285126	0.347	0.094	0.976041	0	0.253
ABCD2	4.60207e-05	1.33675	0.752	0.458	0.978676	0	0.294
SYNJ2	4.62254e-05	0.808717	0.931	0.74	0.98303	0	0.191
SETDB2	4.62395e-05	0.530878	0.772	0.448	0.98333	0	0.324
SSTR1	4.63687e-05	0.844285	0.535	0.25	0.986078	0	0.285
PRR14L	4.69379e-05	0.897971	0.891	0.75	0.998181	0	0.141
GBA2	4.70074e-05	0.927511	0.792	0.49	0.99966	0	0.302
ANKRD33B	4.72892e-05	0.449428	0.921	0.771	1	0	0.15
KCNC3	4.73452e-05	0.47699	0.624	0.323	1	0	0.301
TBC1D32	4.76622e-05	0.757437	0.98	0.906	1	0	0.074
LZTS3	4.78431e-05	0.876813	0.822	0.615	1	0	0.207
KLHDC3	4.78503e-05	0.402594	0.792	0.406	1	0	0.386
MTERF1	4.78968e-05	0.699228	0.99	0.885	1	0	0.105
PLA2G4A	4.87486e-05	1.67999	0.634	0.375	1	0	0.259
PNPLA7	4.87882e-05	0.283757	0.802	0.594	1	0	0.208
TSHZ1	4.88117e-05	0.844709	0.723	0.427	1	0	0.296
PRDM15	4.90489e-05	0.822857	0.554	0.271	1	0	0.283
AKAP12	4.94897e-05	0.977163	0.931	0.844	1	0	0.087
LINC02210-CRHR1	4.99379e-05	1.13728	0.495	0.219	1	0	0.276
SUDS3	5.01169e-05	0.53222	0.891	0.667	1	0	0.224
ARL14EP	5.03474e-05	0.286994	0.624	0.312	1	0	0.312
MIR99AHG	5.03594e-05	0.681109	1	0.99	1	0	0.01
TMEM25	5.08358e-05	0.498563	0.733	0.458	1	0	0.275
THBS1	5.10056e-05	2.22832	0.337	0.094	1	0	0.243
LINC01812	5.10774e-05	1.3576	0.158	0	1	0	0.158
IL34	5.15854e-05	0.295698	0.881	0.625	1	0	0.256
EMP2	5.18527e-05	1.68102	0.495	0.198	1	0	0.297
IQSEC2	5.20117e-05	0.830494	0.95	0.833	1	0	0.117
PTPRO	5.20375e-05	0.736753	0.931	0.906	1	0	0.025
CPNE6	5.21666e-05	0.859438	0.762	0.49	1	0	0.272
WWC3	5.23808e-05	0.482984	0.792	0.542	1	0	0.25
CHD3	5.25076e-05	0.316637	0.871	0.604	1	0	0.267
MRPL22	5.27946e-05	1.07101	0.644	0.365	1	0	0.279
EARS2	5.29302e-05	0.329942	0.683	0.406	1	0	0.277
SYDE2	5.3005e-05	0.401211	0.545	0.25	1	0	0.295
AMPD2	5.34255e-05	0.442101	0.673	0.406	1	0	0.267
RIC8A	5.34957e-05	0.815652	0.614	0.312	1	0	0.302
DOCK11	5.35218e-05	-3.68619	0.772	0.812	1	0	-0.04
SYBU	5.35587e-05	0.588848	0.96	0.906	1	0	0.054
TIGD1	5.37044e-05	1.31447	0.307	0.073	1	0	0.234
PROSER3	5.39449e-05	0.942112	0.574	0.292	1	0	0.282
CNBD1	5.39997e-05	0.988287	0.921	0.75	1	0	0.171
GALNT11	5.41851e-05	0.665855	0.98	0.906	1	0	0.074
ZNF667-AS1	5.45008e-05	0.88191	0.762	0.49	1	0	0.272
LIFR-AS1	5.47537e-05	0.700785	0.475	0.208	1	0	0.267
ANXA6	5.49449e-05	0.779976	0.901	0.667	1	0	0.234
CERS4	5.50001e-05	1.02309	0.832	0.656	1	0	0.176
PPM1L	5.5078e-05	0.706934	0.95	0.948	1	0	0.002
FAM126B	5.53621e-05	0.736797	0.921	0.854	1	0	0.067
ZNF460	5.5374e-05	0.962988	0.653	0.375	1	0	0.278
DCLRE1B	5.56855e-05	1.30172	0.248	0.042	1	0	0.206
MDM1	5.65961e-05	0.620241	0.495	0.198	1	0	0.297
SORCS3	5.66526e-05	0.292535	0.931	0.823	1	0	0.108
TMX4	5.67544e-05	1.00619	0.901	0.708	1	0	0.193
EPCAM-DT	5.69015e-05	-0.441166	0.802	0.552	1	0	0.25
ALG11	5.69076e-05	0.741163	0.564	0.24	1	0	0.324
FGD6	5.70578e-05	1.14794	0.871	0.74	1	0	0.131
LINC01707	5.72353e-05	1.01134	0.663	0.427	1	0	0.236
EPHB1	5.75776e-05	0.947971	0.96	0.875	1	0	0.085
DPH6-DT	5.79772e-05	0.788762	0.723	0.458	1	0	0.265
KNTC1	5.79886e-05	0.8725	0.792	0.573	1	0	0.219
VPS13A	5.80843e-05	0.48147	0.97	0.927	1	0	0.043
ANKRD35	5.81101e-05	0.636793	0.485	0.188	1	0	0.297
SEC31B	5.82072e-05	-1.09396	0.802	0.5	1	0	0.302
DNAH7	5.89997e-05	0.61724	0.911	0.771	1	0	0.14
SPRY1	5.96706e-05	0.647154	0.683	0.312	1	0	0.371
MAN1B1	6.00539e-05	0.815888	0.782	0.542	1	0	0.24
TRIM11	6.04567e-05	1.46515	0.515	0.229	1	0	0.286
TEX29	6.08048e-05	1.25935	0.505	0.229	1	0	0.276
ERI3	6.11956e-05	0.429944	0.881	0.573	1	0	0.308
SHC2	6.14408e-05	0.846109	0.792	0.458	1	0	0.334
LINC01515	6.15845e-05	0.463179	0.683	0.417	1	0	0.266
PRKCB	6.16381e-05	0.446242	1	0.99	1	0	0.01
CELSR2	6.16962e-05	0.314417	0.812	0.51	1	0	0.302
LINC02861	6.17484e-05	1.36023	0.475	0.219	1	0	0.256
PUDP	6.17972e-05	0.509916	0.901	0.708	1	0	0.193
LINC02220	6.17985e-05	1.13724	0.446	0.177	1	0	0.269
ADCYAP1R1	6.19114e-05	-1.69545	0.455	0.677	1	0	-0.222
STX10	6.19589e-05	0.658944	0.762	0.427	1	0	0.335
LINC02347	6.22987e-05	1.81772	0.396	0.146	1	0	0.25
N4BP2L1	6.2365e-05	0.842358	0.812	0.51	1	0	0.302
KRT17P1	6.2493e-05	1.68142	0.297	0.073	1	0	0.224
NSUN2	6.26036e-05	0.833357	0.743	0.469	1	0	0.274
PTK2	6.26195e-05	0.567773	0.97	0.99	1	0	-0.02
FAIM2	6.28783e-05	0.488646	0.941	0.708	1	0	0.233
HERC2P2	6.29771e-05	0.727232	0.941	0.844	1	0	0.097
LINC02338	6.30577e-05	1.90709	0.347	0.115	1	0	0.232
SUN1	6.32548e-05	0.634919	0.941	0.76	1	0	0.181
C4orf54	6.36714e-05	1.51715	0.327	0.094	1	0	0.233
ZNRF3	6.36966e-05	0.817005	0.851	0.667	1	0	0.184
P4HTM	6.37793e-05	0.947629	0.822	0.646	1	0	0.176
MAN2A1	6.38716e-05	0.737749	0.931	0.812	1	0	0.119
LINC02885	6.40404e-05	1.03071	0.871	0.76	1	0	0.111
TBC1D19	6.41002e-05	0.717241	0.941	0.771	1	0	0.17
RSPH6A	6.42211e-05	0.73763	0.594	0.302	1	0	0.292
FAM8A1	6.45231e-05	1.36197	0.554	0.281	1	0	0.273
SPATS2L	6.46899e-05	1.42502	0.96	0.875	1	0	0.085
MED1	6.47512e-05	0.814375	0.842	0.656	1	0	0.186
CFAP52	6.476e-05	0.38261	0.762	0.562	1	0	0.2
ZNF596	6.47833e-05	0.896269	0.525	0.24	1	0	0.285
SNAI3-AS1	6.48418e-05	1.2829	0.594	0.323	1	0	0.271
NR2F1-AS1	6.62703e-05	0.698243	0.98	0.906	1	0	0.074
STXBP5L	6.63666e-05	0.530867	1	0.99	1	0	0.01
CD96	6.65238e-05	1.34034	0.792	0.531	1	0	0.261
CFAP74	6.65871e-05	0.62047	0.782	0.531	1	0	0.251
EEF1A2	6.68526e-05	0.638497	0.614	0.344	1	0	0.27
NTNG2	6.70359e-05	1.09296	0.703	0.438	1	0	0.265
GCA	6.72338e-05	0.425306	0.713	0.438	1	0	0.275
LINC01376	6.74068e-05	0.597667	0.881	0.656	1	0	0.225
MYLIP	6.75327e-05	1.24291	0.693	0.438	1	0	0.255
DNAJC16	6.78701e-05	0.858139	0.772	0.562	1	0	0.21
PAPSS1	6.80465e-05	0.407831	0.95	0.792	1	0	0.158
ATP2B1	6.84964e-05	0.610568	1	1	1	0	0
CNST	6.89214e-05	0.650675	0.96	0.708	1	0	0.252
BCR	6.90185e-05	0.837516	0.921	0.698	1	0	0.223
CDK20	6.96357e-05	0.68928	0.683	0.385	1	0	0.298
VSTM2B-DT	6.96585e-05	0.668307	0.812	0.625	1	0	0.187
CAT	6.98689e-05	0.375393	0.644	0.354	1	0	0.29
HNRNPLL	6.98857e-05	0.880551	0.901	0.75	1	0	0.151
GBAP1	7.07776e-05	1.06719	0.594	0.312	1	0	0.282
PSMD3	7.10578e-05	0.797292	0.802	0.49	1	0	0.312
IFT43	7.1154e-05	0.778153	0.832	0.604	1	0	0.228
XYLT1	7.13589e-05	0.729014	0.95	0.865	1	0	0.085
IGSF11	7.18063e-05	0.782584	0.97	0.854	1	0	0.116
SLAIN1	7.18222e-05	0.593841	0.901	0.635	1	0	0.266
CIAO3	7.20724e-05	0.95829	0.634	0.354	1	0	0.28
ZNF160	7.23421e-05	0.887709	0.733	0.427	1	0	0.306
RSBN1	7.25584e-05	0.308483	0.881	0.625	1	0	0.256
ACOX3	7.25987e-05	0.917629	0.752	0.542	1	0	0.21
MFSD8	7.26799e-05	0.802083	0.842	0.594	1	0	0.248
RAD18	7.29826e-05	0.543721	0.762	0.542	1	0	0.22
SPEF1	7.34e-05	2.05633	0.366	0.135	1	0	0.231
LDLRAD3	7.34464e-05	0.648565	0.891	0.656	1	0	0.235
CCNP	7.36958e-05	2.15436	0.287	0.073	1	0	0.214
SV2C	7.42321e-05	1.15939	0.891	0.74	1	0	0.151
SEC24D	7.42959e-05	0.488737	0.881	0.677	1	0	0.204
F11-AS1	7.44402e-05	0.709242	0.802	0.521	1	0	0.281
H4C8	7.51699e-05	1.07091	0.416	0.156	1	0	0.26
CDYL2	7.51717e-05	0.681138	0.891	0.698	1	0	0.193
GDAP1L1	7.58249e-05	0.595548	0.822	0.615	1	0	0.207
FAM156A	7.59863e-05	0.372466	0.782	0.479	1	0	0.303
WFIKKN1	7.64096e-05	1.50062	0.297	0.083	1	0	0.214
IKZF3	7.66123e-05	1.02719	0.653	0.375	1	0	0.278
DPYS	7.69108e-05	0.7814	0.673	0.396	1	0	0.277
CERKL	7.70731e-05	1.38078	0.436	0.198	1	0	0.238
TRPM3	7.73984e-05	0.344714	0.97	0.875	1	0	0.095
TMEM17	7.7531e-05	0.718995	0.376	0.125	1	0	0.251
SLC39A8	7.75556e-05	0.43174	0.604	0.302	1	0	0.302
FANCL	7.79783e-05	0.40494	0.782	0.552	1	0	0.23
MT3	7.82019e-05	0.48226	0.851	0.542	1	0	0.309
ZFP37	7.82969e-05	0.573756	0.584	0.281	1	0	0.303
ATXN1L	7.90838e-05	0.874601	0.782	0.51	1	0	0.272
RFPL2	7.96781e-05	1.37861	0.376	0.125	1	0	0.251
NPM2	8.00398e-05	0.824936	0.733	0.417	1	0	0.316
CNTNAP1	8.03364e-05	1.05158	0.584	0.312	1	0	0.272
TMEM143	8.04059e-05	0.597567	0.733	0.458	1	0	0.275
TMPRSS6	8.07725e-05	1.68445	0.366	0.135	1	0	0.231
ANAPC4	8.08207e-05	0.486089	0.733	0.448	1	0	0.285
ENPP4	8.13713e-05	1.2334	0.535	0.281	1	0	0.254
ZBTB7C	8.14699e-05	0.582773	0.842	0.667	1	0	0.175
CD84	8.14936e-05	-4.38815	0.01	0.167	1	0	-0.157
TSPEAR	8.22262e-05	1.55959	0.554	0.302	1	0	0.252
DCAF11	8.2484e-05	1.30587	0.475	0.208	1	0	0.267
H2AZ1-DT	8.29515e-05	1.09127	0.782	0.521	1	0	0.261
TUBA4A	8.33369e-05	0.986231	0.812	0.5	1	0	0.312
PEX11B	8.35625e-05	0.515747	0.535	0.219	1	0	0.316
RSPH9	8.37748e-05	0.646449	0.634	0.323	1	0	0.311
ZFP62	8.4012e-05	1.05109	0.495	0.198	1	0	0.297
CEP85	8.46768e-05	0.587063	0.772	0.469	1	0	0.303
CEP112	8.5035e-05	0.619133	0.95	0.844	1	0	0.106
CNGA3	8.53332e-05	1.08796	0.257	0.052	1	0	0.205
CCDC88C	8.54701e-05	0.947804	0.723	0.542	1	0	0.181
OPRD1	8.54779e-05	0.734594	0.762	0.562	1	0	0.2
C1orf127	8.58346e-05	0.263851	0.505	0.219	1	0	0.286
FGFR1OP2	8.60453e-05	0.714034	0.891	0.667	1	0	0.224
ARNILA	8.64812e-05	1.69348	0.307	0.083	1	0	0.224
LRIF1	8.65619e-05	1.4268	0.327	0.094	1	0	0.233
DIAPH3	8.70384e-05	1.37026	0.871	0.719	1	0	0.152
NUDT4	8.77542e-05	0.568052	0.931	0.698	1	0	0.233
ARGLU1	8.79995e-05	0.480856	1	0.938	1	0	0.062
PRSS3	8.84513e-05	1.82582	0.505	0.271	1	0	0.234
CENPC	8.85697e-05	0.616128	0.921	0.719	1	0	0.202
GLS	8.85989e-05	0.918165	0.881	0.656	1	0	0.225
SIM2	8.89036e-05	1.75517	0.416	0.146	1	0	0.27
ZNF697	8.89743e-05	0.747916	0.535	0.24	1	0	0.295
LINC01967	8.89893e-05	1.24983	0.495	0.229	1	0	0.266
SLC26A8	9.04111e-05	0.558616	0.762	0.615	1	0	0.147
GOLT1B	9.04484e-05	0.727445	0.802	0.531	1	0	0.271
FKBP8	9.22578e-05	0.624549	0.723	0.396	1	0	0.327
NAV1	9.3011e-05	0.860989	0.851	0.594	1	0	0.257
LINC01579	9.338e-05	2.56894	0.515	0.292	1	0	0.223
CCDC171	9.33939e-05	0.663024	0.96	0.896	1	0	0.064
SNAP29	9.345e-05	1.13974	0.653	0.375	1	0	0.278
RNF103-CHMP3	9.38225e-05	1.19186	0.851	0.656	1	0	0.195
NRG1	9.40992e-05	0.619837	0.97	0.948	1	0	0.022
PXDC1	9.41375e-05	-3.18789	0.059	0.25	1	0	-0.191
ST8SIA3	9.43435e-05	0.763719	0.812	0.521	1	0	0.291
RHPN1	9.43554e-05	0.838048	0.594	0.323	1	0	0.271
TCEAL1	9.44504e-05	0.948121	0.743	0.438	1	0	0.305
CD5	9.45675e-05	0.575255	0.297	0.073	1	0	0.224
CPPED1	9.46212e-05	0.280569	0.792	0.521	1	0	0.271
KATNB1	9.4653e-05	0.796101	0.752	0.469	1	0	0.283
GRIP2	9.47325e-05	-2.85034	0.396	0.573	1	0	-0.177
PUS1	9.62358e-05	1.34989	0.554	0.312	1	0	0.242
PBK	9.67902e-05	2.09202	0.564	0.281	1	0	0.283
UBE2Q1	9.7175e-05	1.36828	0.327	0.094	1	0	0.233
KRT17P2	9.72516e-05	0.763714	0.257	0.052	1	0	0.205
MPP7	9.73232e-05	0.739078	0.911	0.823	1	0	0.088
FAM227B	9.8015e-05	1.0858	0.703	0.406	1	0	0.297
C10orf143	9.89048e-05	0.650818	0.673	0.396	1	0	0.277
KHDRBS3	9.91363e-05	0.70824	0.99	0.99	1	0	0
MAS1	9.93531e-05	1.99031	0.406	0.167	1	0	0.239
TMEM132A	0.000100013	0.868133	0.475	0.188	1	0	0.287
ZBTB45	0.000100193	1.23978	0.604	0.344	1	0	0.26
LINC02733	0.000100591	1.95608	0.515	0.271	1	0	0.244
DKK3	0.000100793	0.822329	0.822	0.521	1	0	0.301
RIMBP2	0.000101148	0.642156	0.99	0.927	1	0	0.063
HYDIN2	0.000101195	0.63606	0.99	0.969	1	0	0.021
DYRK3	0.000101196	1.24501	0.733	0.5	1	0	0.233
GABRG2	0.000101203	0.65909	0.97	0.854	1	0	0.116
NIN	0.000101687	0.45151	0.98	0.948	1	0	0.032
NRBP2	0.000102412	1.71998	0.475	0.229	1	0	0.246
ECHDC1	0.000103229	0.704792	0.832	0.615	1	0	0.217
SCPEP1	0.000103475	1.00089	0.842	0.625	1	0	0.217
TMIE	0.000103527	1.2185	0.218	0.031	1	0	0.187
PLEKHF2	0.000103666	0.604364	0.564	0.281	1	0	0.283
GNAO1	0.000103802	0.497597	0.98	0.948	1	0	0.032
EIPR1	0.00010383	0.771937	0.871	0.719	1	0	0.152
PCDH9	0.000103838	0.4803	1	1	1	0	0
CX3CL1	0.000104107	0.80214	0.792	0.51	1	0	0.282
ENPEP	0.000104453	1.68243	0.772	0.635	1	0	0.137
MTBP	0.000104765	0.523299	0.634	0.365	1	0	0.269
AK5	0.000104832	0.531224	0.97	0.938	1	0	0.032
GRAMD4	0.000105441	0.696288	0.842	0.635	1	0	0.207
HHLA2	0.000105768	0.471212	0.564	0.365	1	0	0.199
SLC30A1	0.000106052	1.54908	0.446	0.188	1	0	0.258
LINC02438	0.000106108	0.698601	0.574	0.302	1	0	0.272
CADM3	0.000106619	0.610513	0.713	0.448	1	0	0.265
PCP4	0.000107223	0.6176	0.554	0.344	1	0	0.21
ZNF876P	0.000107233	0.864338	0.644	0.333	1	0	0.311
PHLPP2	0.000107585	0.45506	0.891	0.625	1	0	0.266
TXNDC11	0.000107764	0.686128	0.851	0.573	1	0	0.278
ARHGAP39	0.000107765	0.302392	0.772	0.635	1	0	0.137
MIS18BP1	0.000108166	0.97741	0.713	0.438	1	0	0.275
ZMIZ1-AS1	0.000108616	0.537317	0.782	0.51	1	0	0.272
LIMD1	0.000108644	0.346025	0.733	0.49	1	0	0.243
CCDC158	0.000108788	1.36957	0.673	0.458	1	0	0.215
DCUN1D5	0.000109136	0.553622	0.802	0.5	1	0	0.302
POLD1	0.000109362	1.2526	0.584	0.344	1	0	0.24
COX7A2L	0.000110173	0.365113	0.95	0.74	1	0	0.21
MED30	0.00011049	0.796783	0.525	0.24	1	0	0.285
EXOG	0.000110764	0.8601	0.752	0.51	1	0	0.242
RABL2A	0.000111186	0.806751	0.782	0.542	1	0	0.24
LINC02713	0.000111432	1.2666	0.347	0.104	1	0	0.243
APBA2	0.000112171	1.17584	0.881	0.708	1	0	0.173
RBMX2	0.000112488	0.469249	0.624	0.333	1	0	0.291
ANKRD30BL	0.000112604	0.289335	0.98	0.917	1	0	0.063
MBNL2	0.00011268	0.454243	0.97	0.958	1	0	0.012
INIP	0.000113168	0.423837	0.743	0.448	1	0	0.295
ZNF3	0.000113193	0.613553	0.634	0.312	1	0	0.322
TNK2	0.000113976	0.678895	0.851	0.646	1	0	0.205
DUSP19	0.000114403	0.83078	0.485	0.208	1	0	0.277
ARHGAP32	0.000114455	0.609342	0.99	0.969	1	0	0.021
MICAL2	0.000114892	0.612166	0.99	0.896	1	0	0.094
LRGUK	0.000114972	0.693191	0.822	0.552	1	0	0.27
SHISA9	0.000115035	0.673123	0.99	0.958	1	0	0.032
BPIFB5P	0.000115228	0.639185	0.347	0.115	1	0	0.232
MLF2	0.000115387	0.55798	0.97	0.74	1	0	0.23
ADAMTS1	0.000115798	1.39096	0.465	0.198	1	0	0.267
PTTG1IP	0.000116171	0.452601	0.842	0.531	1	0	0.311
CGREF1	0.000116806	0.490361	0.723	0.448	1	0	0.275
SGPP2	0.000117022	0.428092	0.871	0.656	1	0	0.215
MICALL2	0.000117302	0.839724	0.733	0.5	1	0	0.233
ARHGEF3	0.000117905	0.576565	0.99	0.906	1	0	0.084
CIB4	0.000118153	-0.603914	0.436	0.167	1	0	0.269
STARD3NL	0.00011854	0.523399	0.792	0.438	1	0	0.354
GPC1	0.000118755	0.645064	0.861	0.521	1	0	0.34
PTPRB	0.000119786	0.744645	0.832	0.625	1	0	0.207
CLGN	0.000119882	1.89447	0.495	0.229	1	0	0.266
GALP	0.000120206	0.512288	0.267	0.062	1	0	0.205
DNA2	0.000121249	0.363144	0.772	0.562	1	0	0.21
RFC3	0.000121478	0.73688	0.772	0.552	1	0	0.22
MIR3667HG	0.000121603	0.550116	0.653	0.438	1	0	0.215
CBLN4	0.000121785	0.623225	0.545	0.26	1	0	0.285
CDK10	0.000121897	0.484457	0.792	0.562	1	0	0.23
MYO18B	0.000121985	0.436738	0.733	0.49	1	0	0.243
ADAM19	0.000122127	0.7157	0.861	0.646	1	0	0.215
ATP9A	0.000123475	0.603977	0.98	0.927	1	0	0.053
GSKIP	0.000124858	1.01725	0.584	0.302	1	0	0.282
LRRC8B	0.000124921	0.386651	0.921	0.656	1	0	0.265
OPN4	0.000125486	3.10509	0.208	0.031	1	0	0.177
RTN1	0.000126103	0.639493	0.99	0.979	1	0	0.011
KREMEN1	0.000126239	0.717091	0.653	0.396	1	0	0.257
KPNA5	0.000127048	0.25511	0.842	0.51	1	0	0.332
LINC01435	0.000127238	0.881371	0.842	0.667	1	0	0.175
BCLAF1	0.000127513	0.827853	0.95	0.885	1	0	0.065
PSTK	0.000127797	0.935607	0.614	0.323	1	0	0.291
CDK5RAP1	0.000127891	0.505855	0.851	0.656	1	0	0.195
FEM1C	0.000127943	1.06357	0.703	0.438	1	0	0.265
IQCA1	0.000128038	0.519652	0.881	0.729	1	0	0.152
C16orf87	0.000128356	1.16402	0.723	0.438	1	0	0.285
DLEU2	0.000128927	0.706032	0.881	0.615	1	0	0.266
ZMIZ2	0.000129041	0.670351	0.782	0.5	1	0	0.282
C5orf64	0.000129194	1.60864	0.465	0.219	1	0	0.246
RTN4	0.000130009	0.608377	1	1	1	0	0
DDHD1-DT	0.000130383	0.928358	0.416	0.167	1	0	0.249
LINC01386	0.000130644	0.361997	0.248	0.052	1	0	0.196
PKIA	0.000131227	0.53315	0.762	0.479	1	0	0.283
CHID1	0.000132139	0.409412	0.762	0.49	1	0	0.272
NLRC3	0.000132252	0.539414	0.683	0.427	1	0	0.256
RIMS3	0.00013241	0.659541	0.743	0.458	1	0	0.285
HIC2	0.000133028	0.918647	0.762	0.625	1	0	0.137
TPTEP2-CSNK1E	0.000133198	0.443425	0.535	0.26	1	0	0.275
MBOAT2	0.000135018	0.732906	0.901	0.771	1	0	0.13
ZNF577	0.000135577	0.357725	0.703	0.417	1	0	0.286
PPP1R16B	0.000135998	0.58031	0.95	0.792	1	0	0.158
ZNF699	0.000136396	1.22702	0.446	0.198	1	0	0.248
ZMYM5	0.000136871	0.532159	0.911	0.688	1	0	0.223
TRIM44	0.000136938	0.399096	0.97	0.781	1	0	0.189
COX7B2	0.000137347	1.33325	0.752	0.448	1	0	0.304
LINC00390	0.000137793	2.21921	0.307	0.094	1	0	0.213
TNS1	0.000138138	0.424575	0.634	0.396	1	0	0.238
SNPH	0.000138896	0.746424	0.733	0.427	1	0	0.306
SEPTIN11	0.000139516	0.492002	1	0.927	1	0	0.073
OR7D2	0.000139525	0.5529	0.317	0.094	1	0	0.223
LONRF2	0.000140008	0.428702	0.931	0.781	1	0	0.15
RNF146	0.000140067	0.601332	0.782	0.521	1	0	0.261
CROCCP3	0.000140111	0.743616	0.762	0.469	1	0	0.293
THOC3	0.000140111	0.73407	0.703	0.531	1	0	0.172
FAM161A	0.000140928	0.693056	0.673	0.438	1	0	0.235
ALPL	0.000141024	1.69237	0.653	0.417	1	0	0.236
ZNF674	0.000141193	0.72939	0.703	0.479	1	0	0.224
GALNT13	0.000141665	0.428667	0.99	0.948	1	0	0.042
LINC02268	0.00014195	1.62969	0.446	0.208	1	0	0.238
FN3KRP	0.000143142	0.672038	0.624	0.333	1	0	0.291
PRDM10	0.00014367	0.943803	0.792	0.594	1	0	0.198
KCNMB4	0.000143775	0.511017	0.96	0.812	1	0	0.148
PNMA3	0.000144173	0.529557	0.713	0.458	1	0	0.255
CDO1	0.000146436	1.05824	0.703	0.521	1	0	0.182
LAS1L	0.000146591	0.661074	0.762	0.49	1	0	0.272
ALG1L	0.000147509	0.973136	0.525	0.25	1	0	0.275
RSPH1	0.000147535	0.584711	0.644	0.354	1	0	0.29
TCEAL5	0.000148676	1.00132	0.792	0.552	1	0	0.24
NR1H4	0.000148722	0.839036	0.545	0.271	1	0	0.274
ERICH3	0.000149826	0.80869	0.752	0.458	1	0	0.294
PCMT1	0.000150091	0.412165	0.96	0.833	1	0	0.127
GRIK3	0.000150577	-2.50935	0.584	0.76	1	0	-0.176
SF3B3	0.000150975	0.29522	0.752	0.49	1	0	0.262
MBD4	0.000151209	0.415846	0.792	0.458	1	0	0.334
FBXW2	0.000151817	0.316079	0.822	0.552	1	0	0.27
CD160	0.000152127	1.39781	0.446	0.198	1	0	0.248
UXS1	0.000152989	0.956034	0.861	0.698	1	0	0.163
MITF	0.000153297	-3.18451	0.703	0.802	1	0	-0.099
ZNF283	0.00015383	0.726031	0.614	0.333	1	0	0.281
FBH1	0.000154163	1.30911	0.574	0.312	1	0	0.262
LARS1	0.000154764	0.640482	0.97	0.698	1	0	0.272
PANTR1	0.000154803	0.408265	0.802	0.521	1	0	0.281
DHX34	0.000155067	0.287371	0.861	0.573	1	0	0.288
PROZ	0.000155167	1.40618	0.228	0.042	1	0	0.186
FANCD2	0.000156611	-0.783521	0.673	0.385	1	0	0.288
TYSND1	0.000157726	1.08555	0.485	0.208	1	0	0.277
MYOCD	0.000158153	0.328345	0.505	0.25	1	0	0.255
ZNF454	0.000158158	1.51702	0.505	0.26	1	0	0.245
ERLIN1	0.00015887	1.3123	0.574	0.344	1	0	0.23
RNF112	0.000159018	1.12391	0.604	0.323	1	0	0.281
TRIB2	0.000159536	0.714481	0.574	0.292	1	0	0.282
CA6	0.000159981	1.43133	0.505	0.25	1	0	0.255
SYNPO2	0.000160424	0.463946	0.931	0.76	1	0	0.171
GXYLT1	0.000161052	0.906869	0.762	0.531	1	0	0.231
ATG4C	0.000161096	0.476397	0.752	0.458	1	0	0.294
CARNMT1	0.000161597	1.21053	0.663	0.448	1	0	0.215
RPS4XP2	0.000161645	0.583981	0.604	0.333	1	0	0.271
ZNF277	0.000162381	0.437002	0.832	0.552	1	0	0.28
DCLK1	0.000163943	0.400629	1	1	1	0	0
CMTR1	0.000164206	0.447756	0.733	0.448	1	0	0.285
QSER1	0.000165844	0.858915	0.881	0.677	1	0	0.204
LINC02405	0.000166372	1.33702	0.554	0.292	1	0	0.262
POC1A	0.000168139	1.15697	0.525	0.271	1	0	0.254
FHIP2A	0.00016851	0.79803	0.693	0.417	1	0	0.276
ZBTB44-DT	0.0001691	0.252979	0.733	0.51	1	0	0.223
ZNF230	0.00016914	1.25675	0.267	0.062	1	0	0.205
PKD2L2-DT	0.000170132	0.406747	0.683	0.365	1	0	0.318
C12orf40	0.00017066	1.27588	0.693	0.396	1	0	0.297
HNRNPDL	0.00017292	0.65053	0.95	0.927	1	0	0.023
SMIM36	0.000173066	0.975448	0.594	0.312	1	0	0.282
ITGAV	0.000173083	0.648315	0.782	0.49	1	0	0.292
GLP2R	0.000173248	1.4573	0.604	0.396	1	0	0.208
GRASLND	0.00017337	2.57742	0.188	0.021	1	0	0.167
GALNTL5	0.000174543	1.23993	0.574	0.323	1	0	0.251
TIMM10	0.000175128	0.480967	0.376	0.125	1	0	0.251
RPAIN	0.000175267	0.579514	0.762	0.438	1	0	0.324
AOPEP	0.0001757	0.694691	0.96	0.948	1	0	0.012
WDR3	0.000176542	0.679788	0.525	0.26	1	0	0.265
SLC15A1	0.000177247	0.343331	0.97	0.792	1	0	0.178
ZFAS1	0.000177893	0.76799	0.812	0.573	1	0	0.239
ST6GAL2	0.000177914	0.676519	0.812	0.615	1	0	0.197
C2CD2L	0.000179044	1.35515	0.574	0.302	1	0	0.272
LINC02296	0.000179089	1.6908	0.713	0.51	1	0	0.203
CCKBR	0.000179357	2.54328	0.426	0.208	1	0	0.218
CDH12	0.00017936	0.407823	1	0.969	1	0	0.031
GEMIN5	0.000179671	0.389175	0.713	0.385	1	0	0.328
TTC23L	0.000180289	0.800253	0.644	0.385	1	0	0.259
CPEB1	0.000180572	1.37993	0.515	0.271	1	0	0.244
PREB	0.000180693	0.853289	0.653	0.333	1	0	0.32
E2F3	0.000181376	0.301264	0.911	0.698	1	0	0.213
GRM5P1	0.000181759	0.590918	0.97	0.906	1	0	0.064
TEX2	0.000181957	0.597048	0.842	0.656	1	0	0.186
ZFYVE21	0.000183629	1.11551	0.693	0.396	1	0	0.297
SIX4	0.000184119	0.509669	0.396	0.146	1	0	0.25
GLIS1	0.000185493	0.690252	0.812	0.646	1	0	0.166
HNRNPH1	0.000186645	-1.01636	0.98	1	1	0	-0.02
KCNB1	0.000187876	0.356201	0.871	0.635	1	0	0.236
CLIC5	0.000187977	0.761642	0.614	0.354	1	0	0.26
ITIH6	0.00018898	0.843541	0.416	0.188	1	0	0.228
C4orf45	0.000189545	0.275833	0.822	0.542	1	0	0.28
DNAI4	0.000190304	0.497117	0.812	0.521	1	0	0.291
SH2D4B	0.00019062	0.979898	0.743	0.521	1	0	0.222
CABLES1	0.00019126	0.964191	0.693	0.51	1	0	0.183
MAP3K7CL	0.000191352	-0.531526	0.693	0.448	1	0	0.245
PPIL2	0.000191706	0.403061	0.812	0.562	1	0	0.25
MEIOB	0.000191991	0.623869	0.683	0.448	1	0	0.235
NHS	0.000192001	-2.43306	0.683	0.729	1	0	-0.046
LINC01252	0.000192175	0.719604	0.743	0.5	1	0	0.243
STAM2	0.000192824	0.588246	0.752	0.479	1	0	0.273
TBL1Y	0.000193187	0.368617	0.535	0.25	1	0	0.285
TRAM2-AS1	0.000193191	0.913425	0.465	0.219	1	0	0.246
TSGA10	0.000193541	0.484049	0.921	0.833	1	0	0.088
ZNF623	0.000194639	1.39967	0.347	0.135	1	0	0.212
RANGAP1	0.000194694	0.70766	0.871	0.719	1	0	0.152
DAPK3	0.000194747	0.913624	0.723	0.448	1	0	0.275
TMEM132E	0.000196146	1.09074	0.465	0.198	1	0	0.267
LINC01358	0.0001978	1.52783	0.584	0.312	1	0	0.272
DTWD1	0.000197852	0.79222	0.743	0.469	1	0	0.274
FAM209B	0.000198643	0.693012	0.208	0.031	1	0	0.177
TNPO1	0.000198749	0.444774	0.941	0.865	1	0	0.076
ABCC10	0.000199882	0.741939	0.743	0.469	1	0	0.274
ARL16	0.000200807	0.701129	0.515	0.25	1	0	0.265
FAN1	0.000201988	0.272495	0.98	0.948	1	0	0.032
ZNF302	0.000202167	0.680153	0.723	0.406	1	0	0.317
DRAXIN	0.000203202	0.689352	0.455	0.208	1	0	0.247
PLEKHA6	0.000203373	0.473343	0.941	0.812	1	0	0.129
RGS22	0.000203481	1.35654	0.733	0.521	1	0	0.212
HTRA2	0.000203693	0.821205	0.446	0.177	1	0	0.269
PLEKHA1	0.000204825	0.492315	0.921	0.771	1	0	0.15
LINC00320	0.000206108	0.819817	0.564	0.365	1	0	0.199
ZNF132	0.00020708	1.15919	0.327	0.104	1	0	0.223
PIWIL3	0.000207362	0.770556	0.614	0.396	1	0	0.218
OSGIN2	0.000207654	1.15666	0.545	0.312	1	0	0.233
CXADR	0.000208032	0.49421	0.98	0.938	1	0	0.042
NUCB2	0.000208825	0.304854	0.941	0.865	1	0	0.076
MMP26	0.000209845	-0.491337	0.772	0.604	1	0	0.168
RGMA	0.000210532	1.06487	0.594	0.323	1	0	0.271
PLXNA2	0.000210897	0.385168	0.96	0.844	1	0	0.116
REEP2	0.00021205	0.50604	0.842	0.583	1	0	0.259
ZNF236	0.00021276	0.440762	0.891	0.656	1	0	0.235
CCDC189	0.000212794	1.36675	0.386	0.167	1	0	0.219
KIFC3	0.000213101	0.474912	0.792	0.531	1	0	0.261
FAP	0.000214171	1.35621	0.386	0.156	1	0	0.23
WWOX	0.000214382	-1.10583	0.98	1	1	0	-0.02
PIP5K1B	0.000215943	-1.14862	0.921	0.938	1	0	-0.017
ATP9B	0.000217514	0.633186	0.931	0.844	1	0	0.087
KIF1C	0.000217625	0.711678	0.733	0.458	1	0	0.275
STMN3	0.000217648	0.741273	0.861	0.594	1	0	0.267
FAM86FP	0.000217796	0.893229	0.446	0.198	1	0	0.248
SLC25A53	0.000218455	0.857821	0.604	0.333	1	0	0.271
DPCD	0.000219086	1.07658	0.673	0.417	1	0	0.256
CRHR2	0.000219262	1.57016	0.554	0.312	1	0	0.242
ELAVL2	0.000219785	-1.68915	0.911	0.917	1	0	-0.006
LINC02901	0.000220404	0.501821	0.713	0.531	1	0	0.182
COL11A1	0.000221831	1.3805	0.772	0.552	1	0	0.22
SEMA4A	0.000224367	1.17626	0.683	0.51	1	0	0.173
POLG	0.00022544	0.612442	0.465	0.208	1	0	0.257
SELENOW	0.000226073	0.268656	0.96	0.729	1	0	0.231
HCN2	0.000226159	1.11761	0.535	0.271	1	0	0.264
TXNRD2	0.00022642	0.781209	0.743	0.521	1	0	0.222
PHF6	0.00022642	0.629094	0.762	0.5	1	0	0.262
ATP8A1	0.000226831	0.528223	0.96	0.896	1	0	0.064
C3orf52	0.000227302	2.09095	0.386	0.177	1	0	0.209
MIR3976HG	0.000227308	1.296	0.535	0.302	1	0	0.233
SPDYE3	0.000228571	1.00011	0.782	0.562	1	0	0.22
MIR9-3HG	0.000229225	1.00952	0.703	0.479	1	0	0.224
XIRP2	0.000229455	-0.730128	0.842	0.646	1	0	0.196
CDIN1	0.000229587	0.463667	0.772	0.604	1	0	0.168
SORCS1	0.000229635	0.358586	0.99	0.958	1	0	0.032
ZNF286A-TBC1D26	0.000229674	1.58004	0.307	0.104	1	0	0.203
ZC3H8	0.000230287	0.356981	0.901	0.698	1	0	0.203
ZNF559-ZNF177	0.000230461	0.47106	0.624	0.375	1	0	0.249
LINC01234	0.00023068	1.00046	0.673	0.417	1	0	0.256
NPIPA1	0.000231305	0.860854	0.723	0.469	1	0	0.254
CLUL1	0.000232194	0.365281	0.436	0.167	1	0	0.269
CCNYL2	0.000233033	1.23544	0.535	0.292	1	0	0.243
MCHR2-AS1	0.000233148	1.6141	0.594	0.365	1	0	0.229
FAM110C	0.000234393	2.27776	0.218	0.042	1	0	0.176
SIAH2	0.000235158	0.949561	0.614	0.396	1	0	0.218
GRB10	0.00023586	0.675337	0.901	0.708	1	0	0.193
KIF17	0.000236464	0.415834	0.713	0.458	1	0	0.255
VPS39	0.000236546	0.549096	0.802	0.573	1	0	0.229
ZNF573	0.000236929	0.465189	0.752	0.521	1	0	0.231
BMPR1B	0.000237191	0.982048	0.851	0.698	1	0	0.153
ZNF778	0.00023746	1.52415	0.485	0.24	1	0	0.245
IRS1	0.000237515	0.931448	0.574	0.302	1	0	0.272
TRPM6	0.000237538	0.527439	0.713	0.5	1	0	0.213
LINC00665	0.000238042	1.06984	0.762	0.521	1	0	0.241
LINC02073	0.000238112	0.528155	0.733	0.49	1	0	0.243
GACAT1	0.000238428	2.72569	0.327	0.115	1	0	0.212
TEKT4P2	0.000239355	0.950763	0.446	0.198	1	0	0.248
BAGE2	0.000241313	0.333684	0.733	0.438	1	0	0.295
STEAP1B	0.000241692	1.30173	0.822	0.656	1	0	0.166
NBPF2P	0.000242119	0.661893	0.158	0.01	1	0	0.148
WDR36	0.000242578	0.32575	0.713	0.448	1	0	0.265
ZNF594-DT	0.000243317	0.453145	0.693	0.5	1	0	0.193
FAM71F2	0.000243453	0.93391	0.564	0.323	1	0	0.241
SHOC1	0.00024386	1.3047	0.792	0.625	1	0	0.167
NUP50-DT	0.000244014	0.684033	0.743	0.51	1	0	0.233
ARMC3	0.00024551	2.35664	0.376	0.156	1	0	0.22
PTBP3	0.000246718	0.778635	0.921	0.812	1	0	0.109
LCN12	0.000247027	1.93485	0.158	0.01	1	0	0.148
NALCN-AS1	0.000248369	0.545668	0.733	0.5	1	0	0.233
FAT2	0.000249007	1.43854	0.594	0.354	1	0	0.24
CTNNAL1	0.000249208	0.663893	0.95	0.854	1	0	0.096
RND1	0.000250765	0.424561	0.851	0.583	1	0	0.268
SLC16A1-AS1	0.000251203	0.452349	0.822	0.594	1	0	0.228
ATAD3B	0.00025136	0.883706	0.663	0.438	1	0	0.225
CBFA2T3	0.000253148	0.543224	0.495	0.24	1	0	0.255
LINC02731	0.000253159	1.28808	0.465	0.208	1	0	0.257
PID1	0.000253538	0.742807	0.95	0.885	1	0	0.065
SORT1	0.000253854	0.642709	0.881	0.771	1	0	0.11
ACAD8	0.000254127	0.365555	0.782	0.49	1	0	0.292
FAM241B	0.000254158	0.879945	0.485	0.24	1	0	0.245
ABCC3	0.000254503	0.8681	0.634	0.365	1	0	0.269
SPTBN2	0.000255491	0.615454	0.911	0.729	1	0	0.182
ZNF615	0.000255732	0.683653	0.436	0.177	1	0	0.259
B3GALT5	0.000256276	1.2234	0.386	0.167	1	0	0.219
MAPK11	0.0002563	0.558946	0.376	0.135	1	0	0.241
FRMD6-AS2	0.000256587	2.11491	0.406	0.188	1	0	0.218
RFT1	0.000258044	0.856497	0.525	0.26	1	0	0.265
LINC01310	0.000258338	0.883787	0.475	0.219	1	0	0.256
PHTF2	0.000259101	0.415518	0.99	0.885	1	0	0.105
CRH	0.000260335	-4.00481	0	0.125	1	0	-0.125
KIF22	0.000265757	1.73862	0.594	0.344	1	0	0.25
LINC02236	0.000266402	-0.353463	0.624	0.344	1	0	0.28
SDR16C5	0.000266665	2.2651	0.406	0.177	1	0	0.229
BSG	0.000268307	0.539837	0.921	0.646	1	0	0.275
MNT	0.000269196	0.90329	0.634	0.375	1	0	0.259
TAF1C	0.000269196	0.775657	0.653	0.354	1	0	0.299
DISC1FP1	0.000269392	1.03571	0.881	0.719	1	0	0.162
STOML2	0.000269575	0.410178	0.644	0.344	1	0	0.3
RASGRP1	0.000270806	0.905921	0.723	0.521	1	0	0.202
ZFYVE16	0.000271869	0.756753	0.594	0.323	1	0	0.271
TUBA1A	0.00027332	0.748929	0.495	0.208	1	0	0.287
CFAP300	0.000273853	0.369327	0.495	0.24	1	0	0.255
WDR47	0.00027441	0.454259	0.941	0.854	1	0	0.087
IMPG1	0.000275124	0.958118	0.624	0.375	1	0	0.249
CHSY3	0.000275401	0.482306	0.98	0.854	1	0	0.126
H2BC15	0.000275826	0.82669	0.584	0.312	1	0	0.272
FAM133A	0.000276938	2.02274	0.475	0.26	1	0	0.215
NOXA1	0.000278006	0.586855	0.723	0.427	1	0	0.296
SLC9A1	0.000278354	1.04022	0.832	0.594	1	0	0.238
KCTD3	0.000279363	0.367594	0.762	0.5	1	0	0.262
CIBAR1	0.000279492	0.403515	0.802	0.51	1	0	0.292
C3P1	0.000279801	1.05933	0.495	0.26	1	0	0.235
ADTRP	0.000281574	1.9968	0.584	0.354	1	0	0.23
ANO7	0.000281648	-0.543539	0.505	0.24	1	0	0.265
PARP2	0.000283599	0.822837	0.703	0.469	1	0	0.234
TLCD3B	0.000284051	0.637894	0.465	0.208	1	0	0.257
FAM81B	0.000285435	0.424962	0.614	0.333	1	0	0.281
CUL4A	0.000285899	0.300878	0.861	0.646	1	0	0.215
TMEM266	0.00028666	0.394382	0.832	0.594	1	0	0.238
THRA	0.000286839	0.876959	0.832	0.625	1	0	0.207
SAMD15	0.000287432	0.816595	0.327	0.115	1	0	0.212
KCNB2	0.000289703	0.494855	0.96	0.917	1	0	0.043
KIF12	0.00029006	2.07153	0.307	0.104	1	0	0.203
UGGT2	0.000290836	0.499867	0.97	0.885	1	0	0.085
TSPAN13	0.000292888	0.362603	0.921	0.646	1	0	0.275
PSMD6	0.000292896	0.585286	0.624	0.365	1	0	0.259
LHX1-DT	0.000292985	0.79555	0.228	0.052	1	0	0.176
ADGRG4	0.000293069	1.18928	0.426	0.188	1	0	0.238
NFASC	0.000293935	0.40019	0.99	0.885	1	0	0.105
WNT10B	0.000294463	1.61459	0.495	0.25	1	0	0.245
PARD6G-AS1	0.00029449	0.479876	0.465	0.229	1	0	0.236
MAP4K3-DT	0.000294915	0.639531	0.96	0.885	1	0	0.075
CDC42EP3	0.000296617	1.04135	0.693	0.448	1	0	0.245
SEC61G-DT	0.000296713	0.756262	0.554	0.292	1	0	0.262
ZRANB2	0.000296836	0.610769	0.901	0.635	1	0	0.266
PCAT1	0.000296906	1.00846	0.881	0.719	1	0	0.162
MMS19	0.000296955	0.533085	0.842	0.635	1	0	0.207
MCTP1	0.000297198	0.297192	0.99	0.948	1	0	0.042
CENPK	0.000297756	2.25707	0.426	0.198	1	0	0.228
FAXC	0.000297768	0.815609	0.752	0.531	1	0	0.221
CENPJ	0.00029788	1.33681	0.693	0.562	1	0	0.131
OR2S1P	0.000300742	0.783852	0.416	0.167	1	0	0.249
TCEA2	0.000301348	0.506633	0.673	0.396	1	0	0.277
ABCC4	0.000302716	0.337896	0.891	0.708	1	0	0.183
FLNB	0.000306252	0.467553	0.881	0.75	1	0	0.131
TMPRSS15	0.0003069	-0.751705	0.703	0.427	1	0	0.276
KMT2B	0.000307644	1.02364	0.495	0.229	1	0	0.266
LINC02359	0.000307987	0.940808	0.386	0.167	1	0	0.219
ZNF345	0.00030821	0.457218	0.733	0.479	1	0	0.254
FOSL2	0.0003091	0.394604	0.683	0.375	1	0	0.308
AGL	0.000309445	0.629276	0.752	0.542	1	0	0.21
SLC26A4	0.000309938	0.83364	0.772	0.5	1	0	0.272
ADGRL4	0.000309991	0.371035	0.772	0.49	1	0	0.282
ME1	0.000310821	0.758531	0.921	0.865	1	0	0.056
RPL34-DT	0.000311062	0.666497	0.693	0.427	1	0	0.266
AKAP10	0.000312268	0.551807	0.881	0.781	1	0	0.1
GUCA1C	0.000312291	0.439716	0.406	0.156	1	0	0.25
ATXN7L2	0.000312531	0.588915	0.515	0.24	1	0	0.275
FBXO34	0.000313066	0.338203	0.99	0.896	1	0	0.094
GNA13	0.000313307	-1.43747	0.802	0.844	1	0	-0.042
MYO5C	0.00031343	0.56213	0.792	0.594	1	0	0.198
INPP5E	0.000315862	0.947301	0.455	0.208	1	0	0.247
IL27RA	0.00031594	0.549579	0.644	0.385	1	0	0.259
SEC31A	0.000317503	-0.986833	0.911	0.969	1	0	-0.058
ISY1-RAB43	0.000319767	0.783014	0.366	0.135	1	0	0.231
INTU	0.000322143	-0.674208	0.931	0.802	1	0	0.129
LDLRAD4	0.00032223	0.260548	0.98	0.906	1	0	0.074
RAD51C	0.000323518	0.505001	0.802	0.552	1	0	0.25
DENND1A	0.000323878	0.584411	0.97	0.927	1	0	0.043
SYCP2	0.000324286	0.57391	0.822	0.583	1	0	0.239
BEGAIN	0.000324461	0.859252	0.624	0.375	1	0	0.249
GABRA2	0.000325256	0.558307	0.95	0.781	1	0	0.169
TEX11	0.000326461	0.321643	0.861	0.76	1	0	0.101
CARD18	0.000326692	1.05841	0.762	0.594	1	0	0.168
ZNF560	0.000326848	-0.615326	0.347	0.115	1	0	0.232
ZMIZ1	0.000327334	0.610531	0.851	0.708	1	0	0.143
C21orf91	0.000327716	2.08882	0.287	0.094	1	0	0.193
UTP11	0.000328223	0.819576	0.683	0.396	1	0	0.287
CEP126	0.000328801	0.508909	0.901	0.688	1	0	0.213
ZW10	0.000329214	0.62782	0.683	0.448	1	0	0.235
POU6F2	0.000329228	0.88381	0.851	0.781	1	0	0.07
NRSN2	0.00033101	0.277088	0.752	0.469	1	0	0.283
NEK9	0.000331642	1.07174	0.416	0.177	1	0	0.239
SLC26A7	0.000332591	1.67007	0.614	0.344	1	0	0.27
SDAD1P1	0.000333364	1.10876	0.436	0.198	1	0	0.238
ATXN7L1	0.000333764	0.382847	0.98	0.844	1	0	0.136
FBXW8	0.000334579	0.814501	0.96	0.906	1	0	0.054
LINC02580	0.000335742	0.834499	0.396	0.167	1	0	0.229
ASB11	0.000335785	0.487558	0.426	0.177	1	0	0.249
RANBP10	0.000337538	0.44219	0.911	0.792	1	0	0.119
ZNF101	0.000338197	0.403452	0.624	0.344	1	0	0.28
TTC14	0.000339354	0.806694	0.446	0.198	1	0	0.248
ZNF800	0.00034033	0.367545	0.812	0.562	1	0	0.25
LINC02384	0.00034149	0.538499	0.594	0.344	1	0	0.25
MS4A8	0.000342013	2.46458	0.356	0.156	1	0	0.2
ABI2	0.000343746	0.366374	0.941	0.896	1	0	0.045
IGSF1	0.000344837	1.94718	0.723	0.51	1	0	0.213
FBXO36	0.000345028	0.539459	0.842	0.708	1	0	0.134
FAM98B	0.000345173	0.729051	0.535	0.281	1	0	0.254
CROCC2	0.000345346	0.657636	0.267	0.073	1	0	0.194
TRIQK	0.000346469	-0.564891	0.297	0.083	1	0	0.214
FLYWCH1	0.000347532	0.690161	0.792	0.552	1	0	0.24
FBXO2	0.000348461	0.484488	0.574	0.302	1	0	0.272
ANKDD1B	0.000348707	0.90094	0.673	0.521	1	0	0.152
LINC01119	0.000349097	1.5475	0.356	0.146	1	0	0.21
PLXNB2	0.000349778	0.967301	0.584	0.323	1	0	0.261
CLRN1-AS1	0.000349833	0.984222	0.396	0.156	1	0	0.24
GPR26	0.000351072	1.68923	0.347	0.125	1	0	0.222
HTR6	0.000351237	0.946404	0.356	0.135	1	0	0.221
KIAA0825	0.000352122	0.640603	0.941	0.844	1	0	0.097
LINC01151	0.000354497	0.321747	0.693	0.49	1	0	0.203
SLC22A12	0.000355396	1.32157	0.307	0.104	1	0	0.203
LTN1	0.000356331	0.740311	0.842	0.594	1	0	0.248
NTN1	0.00035663	0.506192	0.861	0.677	1	0	0.184
LINC02201	0.000357769	1.08264	0.584	0.354	1	0	0.23
RBFOX1	0.000358444	0.382869	1	1	1	0	0
HTR5A-AS1	0.000358737	1.49083	0.455	0.219	1	0	0.236
CICP18	0.000358939	0.263137	0.485	0.229	1	0	0.256
LINC01520	0.000359191	0.701561	0.287	0.083	1	0	0.204
R3HDM4	0.000359807	0.525472	0.525	0.271	1	0	0.254
PTPRN2	0.000360156	0.461178	0.99	0.99	1	0	0
SH3BP4	0.000361181	2.62914	0.495	0.312	1	0	0.183
LINC02256	0.000361513	0.678222	0.564	0.312	1	0	0.252
TMEM212	0.000362628	1.11285	0.238	0.052	1	0	0.186
PANK2	0.000362816	0.462212	0.911	0.708	1	0	0.203
FBXO38	0.000364057	1.01876	0.683	0.479	1	0	0.204
KLHL25	0.000365924	0.72758	0.752	0.531	1	0	0.221
MIR4435-2HG	0.000365926	0.661168	0.941	0.781	1	0	0.16
TMEM232	0.000367745	0.612348	0.97	0.875	1	0	0.095
ADAM23	0.000368608	0.551051	0.98	0.927	1	0	0.053
ADAMTSL1	0.000370759	0.42671	0.95	0.875	1	0	0.075
CREG2	0.000370948	1.14859	0.842	0.635	1	0	0.207
ZNF720	0.000372685	1.13444	0.663	0.438	1	0	0.225
SLC13A3	0.000374141	0.579747	0.871	0.667	1	0	0.204
ZNF138	0.000374527	0.354198	0.851	0.625	1	0	0.226
RIN1	0.00037469	1.31884	0.455	0.208	1	0	0.247
PIWIL2	0.000375588	0.85962	0.772	0.573	1	0	0.199
BTBD8	0.000375924	0.320831	0.99	0.979	1	0	0.011
TPGS1	0.000377528	1.5767	0.416	0.188	1	0	0.228
LUC7L3	0.000377555	0.6045	0.97	0.948	1	0	0.022
PNN	0.000377739	0.652144	0.851	0.688	1	0	0.163
AGBL4	0.000379524	0.547364	1	0.99	1	0	0.01
C12orf4	0.000379801	0.451108	0.673	0.365	1	0	0.308
KDM4B	0.000380853	1.05394	0.941	0.792	1	0	0.149
SKINT1L	0.000381697	0.434037	0.446	0.229	1	0	0.217
DPYSL4	0.000383358	0.594903	0.584	0.344	1	0	0.24
CCDC172	0.000385904	1.74624	0.347	0.146	1	0	0.201
SHPRH	0.000387207	0.533906	0.881	0.688	1	0	0.193
ZNF382	0.000387886	0.920697	0.703	0.531	1	0	0.172
MRPS30-DT	0.000388191	0.638742	0.713	0.448	1	0	0.265
CLSTN1	0.000388471	0.575651	0.97	0.948	1	0	0.022
LGALSL-DT	0.000388725	0.366227	0.683	0.427	1	0	0.256
ATP7B	0.000389697	0.657217	0.822	0.583	1	0	0.239
MCPH1-AS1	0.000390756	0.676199	0.564	0.292	1	0	0.272
CD164	0.000391206	0.376479	0.733	0.448	1	0	0.285
CD8A	0.00039232	0.419625	0.396	0.167	1	0	0.229
MAP3K4-AS1	0.000392898	1.78515	0.277	0.083	1	0	0.194
RWDD4	0.000393067	0.78549	0.634	0.375	1	0	0.259
ZNF304	0.00039321	0.734929	0.356	0.135	1	0	0.221
WDR54	0.000393533	1.90792	0.426	0.198	1	0	0.228
ALG6	0.000394408	0.369275	0.752	0.552	1	0	0.2
ANKRD26P1	0.000394449	0.573247	0.505	0.312	1	0	0.193
C7orf31	0.00039529	0.72138	0.545	0.302	1	0	0.243
SRSF7	0.000395584	0.559061	0.98	0.823	1	0	0.157
ATG4B	0.000396473	0.59871	0.881	0.698	1	0	0.183
CEP83	0.000398641	0.59557	0.95	0.771	1	0	0.179
ONECUT2	0.000398797	2.19772	0.505	0.281	1	0	0.224
FAM227A	0.0003989	0.552285	0.733	0.49	1	0	0.243
MAPK1	0.000400575	0.615757	0.96	0.885	1	0	0.075
ARHGEF40	0.000402908	-2.58494	0.228	0.427	1	0	-0.199
FLG-AS1	0.000404065	0.531637	0.782	0.521	1	0	0.261
THSD1	0.000404797	0.654752	0.604	0.333	1	0	0.271
PITPNM3	0.000404954	0.900308	0.782	0.625	1	0	0.157
LINC00861	0.000405137	0.261688	0.683	0.438	1	0	0.245
CCL28	0.000405278	0.7225	0.505	0.271	1	0	0.234
ASTN1	0.00040546	0.494782	0.98	0.948	1	0	0.032
TWIST1	0.000405558	0.582976	0.653	0.448	1	0	0.205
TPBG	0.000405605	1.59351	0.248	0.062	1	0	0.186
CFAP161	0.000407908	-2.04532	0.733	0.823	1	0	-0.09
TMC7	0.000408249	0.638878	0.792	0.562	1	0	0.23
ANKRD30A	0.000408327	1.73614	0.396	0.177	1	0	0.219
DR1	0.000409176	0.81829	0.713	0.49	1	0	0.223
B4GALT4	0.000409657	2.20689	0.327	0.115	1	0	0.212
OVAAL	0.000409802	-0.395522	0.416	0.177	1	0	0.239
UBE3B	0.000411575	0.459171	0.752	0.49	1	0	0.262
THEMIS3P	0.000411749	1.25043	0.257	0.073	1	0	0.184
DSG3	0.000411905	0.547688	0.337	0.125	1	0	0.212
KLRG1	0.000412886	0.312678	0.634	0.344	1	0	0.29
COL18A1	0.000412906	0.980559	0.446	0.229	1	0	0.217
IGSF9B	0.00041629	0.921323	0.861	0.646	1	0	0.215
PKD1L2	0.000416572	0.565016	0.762	0.604	1	0	0.158
PISD	0.000419129	0.769353	0.891	0.781	1	0	0.11
LINC02618	0.000419263	-0.532857	0.475	0.219	1	0	0.256
CHRNB4	0.000419291	1.11619	0.327	0.125	1	0	0.202
ODF2L	0.000420218	0.668812	0.911	0.792	1	0	0.119
EXOC3	0.000420524	0.525754	0.584	0.344	1	0	0.24
STPG1	0.00042074	0.928613	0.515	0.271	1	0	0.244
EBPL	0.000421039	0.416114	0.614	0.344	1	0	0.27
TPCN2	0.000421334	1.57212	0.386	0.177	1	0	0.209
XKRX	0.00042452	0.542228	0.287	0.083	1	0	0.204
OR2L5	0.000427418	1.04239	0.277	0.083	1	0	0.194
MBOAT7	0.000431442	0.59744	0.396	0.167	1	0	0.229
FGF12	0.000433298	-0.6627	1	0.99	1	0	0.01
MLKL	0.000433806	0.915545	0.455	0.208	1	0	0.247
PRR11	0.000434261	0.642785	0.515	0.25	1	0	0.265
G2E3	0.000436969	0.753823	0.703	0.49	1	0	0.213
TCTN1	0.000438005	0.600303	0.475	0.25	1	0	0.225
LINC01885	0.000439115	0.866807	0.792	0.573	1	0	0.219
REEP3	0.000440321	0.382699	0.901	0.729	1	0	0.172
STARD4	0.000441537	0.908833	0.574	0.365	1	0	0.209
CYP27A1	0.000443435	0.870471	0.396	0.177	1	0	0.219
NOD1	0.000444163	0.867132	0.713	0.573	1	0	0.14
LINC00426	0.000445204	1.21092	0.446	0.208	1	0	0.238
RAB11FIP2	0.000446779	0.294359	0.475	0.229	1	0	0.246
CD80	0.000448194	1.32384	0.416	0.198	1	0	0.218
DDAH1	0.000449206	1.02928	0.594	0.354	1	0	0.24
RNF8	0.000449909	0.541362	0.723	0.469	1	0	0.254
PNOC	0.000450138	-2.12417	0.069	0.25	1	0	-0.181
PLEKHM3	0.000452574	0.473182	0.98	0.854	1	0	0.126
MIR124-1HG	0.00045275	0.418649	0.871	0.677	1	0	0.194
HMGCS1	0.000452982	0.685116	0.713	0.469	1	0	0.244
ACTL6B	0.00045519	0.807882	0.703	0.479	1	0	0.224
GGNBP1	0.000455275	-0.524506	0.673	0.438	1	0	0.235
KIFC2	0.000456886	1.28868	0.426	0.208	1	0	0.218
ALMS1	0.000457458	0.519312	0.95	0.844	1	0	0.106
FAM171A2	0.000457665	1.51481	0.317	0.115	1	0	0.202
MAPK14	0.000457965	0.565516	0.941	0.823	1	0	0.118
RIPK2	0.000458024	0.48173	0.812	0.51	1	0	0.302
LINC00378	0.000458688	1.13911	0.842	0.688	1	0	0.154
SPATA20	0.000458714	0.490475	0.634	0.354	1	0	0.28
FIS1	0.000459166	0.506489	0.812	0.5	1	0	0.312
DLK2	0.000459803	1.54275	0.416	0.188	1	0	0.228
DNAH14	0.000460913	0.652224	0.921	0.823	1	0	0.098
TDRKH	0.000461328	1.5861	0.525	0.281	1	0	0.244
RAB3GAP1	0.000461506	0.734483	0.911	0.75	1	0	0.161
CEP57L1	0.000462028	0.751587	0.752	0.521	1	0	0.231
ABCC12	0.000462523	1.35058	0.485	0.24	1	0	0.245
HECW2	0.000462694	0.49072	0.98	0.958	1	0	0.022
TEK	0.000463052	0.257815	0.713	0.448	1	0	0.265
VPS9D1	0.000465971	0.642679	0.614	0.344	1	0	0.27
STARD7-AS1	0.000466083	0.830822	0.614	0.365	1	0	0.249
SLF1	0.000466124	0.361403	0.921	0.781	1	0	0.14
SLC35E3	0.000466421	0.595745	0.802	0.625	1	0	0.177
AIFM2	0.000466492	0.945971	0.554	0.323	1	0	0.231
RNPC3	0.000468175	0.678204	0.931	0.823	1	0	0.108
DCAF8L2	0.000469669	1.39002	0.624	0.396	1	0	0.228
SOX21-AS1	0.000469828	0.553784	0.525	0.271	1	0	0.254
ZNF675	0.00046996	0.586821	0.851	0.688	1	0	0.163
TNIP3	0.000470998	1.15492	0.376	0.146	1	0	0.23
CFAP20DC	0.000472155	1.13329	0.673	0.49	1	0	0.183
GLT8D2	0.000474392	0.53755	0.772	0.521	1	0	0.251
SLC6A16	0.000475478	0.834113	0.614	0.344	1	0	0.27
DEF8	0.00047687	0.534513	0.723	0.469	1	0	0.254
TTC22	0.000477077	1.70577	0.238	0.062	1	0	0.176
CCDC142	0.000477188	1.53353	0.545	0.302	1	0	0.243
PLXDC1	0.000477552	0.856547	0.545	0.292	1	0	0.253
BUB1B	0.000477843	0.793074	0.485	0.24	1	0	0.245
DTX2P1-UPK3BP1-PMS2P11	0.000478109	0.687211	0.723	0.542	1	0	0.181
SNAI2	0.000478342	1.3016	0.317	0.104	1	0	0.213
GPR37	0.000478342	0.656309	0.317	0.104	1	0	0.213
DGKD	0.000483363	-2.25749	0.653	0.74	1	0	-0.087
TUBB4A	0.000483431	0.61232	0.891	0.646	1	0	0.245
NCEH1	0.000483789	0.579005	0.921	0.833	1	0	0.088
AMOT	0.000484282	1.06988	0.436	0.219	1	0	0.217
DHX8	0.000485917	0.267759	0.881	0.667	1	0	0.214
PPP1R26-AS1	0.000487058	-0.542498	0.683	0.344	1	0	0.339
PDCD7	0.000487652	0.497421	0.683	0.365	1	0	0.318
KHDRBS2	0.000489521	0.417817	1	0.979	1	0	0.021
FAM66C	0.000490234	0.804405	0.564	0.302	1	0	0.262
VLDLR	0.000490291	1.28309	0.673	0.417	1	0	0.256
ANKRD62	0.000491905	2.2326	0.337	0.125	1	0	0.212
AP1AR	0.000492494	0.830634	0.653	0.396	1	0	0.257
CRX	0.000492714	0.899845	0.525	0.302	1	0	0.223
TTLL1	0.000492888	0.932511	0.743	0.552	1	0	0.191
PASK	0.000493483	-0.261278	0.693	0.438	1	0	0.255
DSCAS	0.000495032	2.43027	0.287	0.094	1	0	0.193
SSX2IP	0.000497729	0.295211	0.911	0.792	1	0	0.119
LINC02194	0.000498166	1.93608	0.277	0.083	1	0	0.194
SHMT1	0.000498383	0.313107	0.713	0.438	1	0	0.275
CCNY	0.000498613	0.359599	0.97	0.958	1	0	0.012
AMIGO2	0.000498968	2.27329	0.238	0.062	1	0	0.176
ETF1	0.000499493	-1.06713	0.911	0.875	1	0	0.036
TMEM135	0.000499927	0.499668	0.97	0.885	1	0	0.085
NLRP5	0.0005	0.824278	0.594	0.385	1	0	0.209
GOLGA8B	0.000500999	0.482784	0.99	0.948	1	0	0.042
FSTL5	0.000502698	-2.24822	0.921	0.958	1	0	-0.037
DCAF4	0.000504124	0.879941	0.782	0.583	1	0	0.199
LINC00511	0.000504179	0.456372	0.941	0.844	1	0	0.097
ZNF681	0.000504344	1.04886	0.396	0.177	1	0	0.219
ACAD9	0.000505332	0.95257	0.703	0.49	1	0	0.213
ZNF75D	0.000505927	0.644533	0.673	0.406	1	0	0.267
PAMR1	0.0005072	1.32238	0.743	0.552	1	0	0.191
UNKL	0.000507422	-0.421526	0.713	0.5	1	0	0.213
CSGALNACT1	0.00050758	0.291434	0.97	0.917	1	0	0.053
ATP2C2	0.000508145	-0.522071	0.703	0.448	1	0	0.255
TDRG1	0.000508752	0.93105	0.584	0.333	1	0	0.251
SHANK3	0.000509116	0.389822	0.802	0.594	1	0	0.208
PLEKHG7	0.000510053	0.497905	0.356	0.135	1	0	0.221
CCDC74A	0.000511141	0.635995	0.426	0.188	1	0	0.238
KIF3C	0.000511876	0.312932	0.891	0.812	1	0	0.079
OTUD6B	0.000512491	0.707173	0.525	0.281	1	0	0.244
FAM157C	0.000512869	1.205	0.455	0.219	1	0	0.236
AMZ1	0.000513554	0.569066	0.762	0.542	1	0	0.22
NCOA7	0.000513673	0.563232	0.95	0.833	1	0	0.117
SLC41A3	0.000516095	0.832219	0.683	0.417	1	0	0.266
MFSD4A	0.000518122	0.316402	0.842	0.573	1	0	0.269
KCNIP1	0.000521898	-3.10056	0.614	0.688	1	0	-0.074
AFG1L	0.000522433	0.909009	0.802	0.625	1	0	0.177
RFPL3S	0.000522847	0.523972	0.406	0.177	1	0	0.229
MYBL1	0.000525452	0.847338	0.624	0.385	1	0	0.239
MAP3K12	0.000526137	0.566712	0.653	0.427	1	0	0.226
SMIM8	0.000527176	0.471467	0.752	0.417	1	0	0.335
RAVER2	0.000528148	1.10399	0.762	0.594	1	0	0.168
PRSS51	0.000529859	0.264119	0.832	0.594	1	0	0.238
SANBR	0.000529946	0.478005	0.891	0.823	1	0	0.068
MAST1	0.000530908	0.56486	0.693	0.448	1	0	0.245
SUSD4	0.000531117	0.259164	0.96	0.792	1	0	0.168
DPY19L4	0.000533568	-0.842144	0.743	0.49	1	0	0.253
GUSBP3	0.00053381	0.448035	0.277	0.083	1	0	0.194
CCDC159	0.00053476	-0.264664	0.554	0.292	1	0	0.262
ATP6AP1L	0.000535403	0.559102	0.673	0.417	1	0	0.256
ABTB2	0.000535965	0.349721	0.851	0.688	1	0	0.163
CHAF1B	0.000536881	0.290173	0.802	0.531	1	0	0.271
BRPF1	0.000540292	1.739	0.475	0.26	1	0	0.215
ZNF425	0.000540721	-0.251092	0.644	0.396	1	0	0.248
PGBD2	0.000541217	-0.461596	0.277	0.083	1	0	0.194
ERICH6B	0.000542287	1.12276	0.356	0.135	1	0	0.221
NECTIN1	0.00054331	0.804702	0.683	0.479	1	0	0.204
SLC22A8	0.000543954	1.17198	0.356	0.146	1	0	0.21
CXXC5	0.000544585	1.14863	0.594	0.375	1	0	0.219
IDH2-DT	0.000544585	0.253129	0.604	0.365	1	0	0.239
BECN1	0.000545319	0.340753	0.634	0.365	1	0	0.269
DYSF	0.000546776	1.08974	0.812	0.625	1	0	0.187
ZBTB1	0.000547902	1.10319	0.455	0.219	1	0	0.236
TUBB4B	0.000548757	0.306323	0.812	0.51	1	0	0.302
KIAA1522	0.000550008	0.389759	0.604	0.354	1	0	0.25
CRY2	0.000551189	0.667099	0.861	0.677	1	0	0.184
LAMB2P1	0.000553037	0.546507	0.515	0.281	1	0	0.234
HRK	0.000553168	0.605658	0.723	0.448	1	0	0.275
ZNF24	0.000554168	0.974381	0.653	0.385	1	0	0.268
LINC01192	0.00055724	0.948645	0.564	0.354	1	0	0.21
PTPN21	0.000559648	0.598696	0.752	0.479	1	0	0.273
ZNF431	0.000559889	0.453409	0.733	0.51	1	0	0.223
RFX3	0.000562772	0.639066	0.98	0.969	1	0	0.011
UNC13A	0.000564827	0.313646	0.931	0.875	1	0	0.056
PSMG3-AS1	0.000565988	0.953561	0.545	0.323	1	0	0.222
CT75	0.000568786	2.58416	0.297	0.115	1	0	0.182
CES5A	0.00056962	0.841761	0.248	0.062	1	0	0.186
AGAP9	0.000569836	1.18771	0.535	0.292	1	0	0.243
SPPL2B	0.000569878	0.41669	0.812	0.51	1	0	0.302
ADAMTSL2	0.00057125	1.00277	0.624	0.365	1	0	0.259
LINC01982	0.000572368	-0.523235	0.574	0.333	1	0	0.241
CCDC124	0.000572516	0.477783	0.752	0.438	1	0	0.314
CEACAM20	0.000574501	0.404302	0.208	0.042	1	0	0.166
FLNA	0.000575264	0.79796	0.594	0.365	1	0	0.229
KLRG2	0.000575633	1.43287	0.505	0.271	1	0	0.234
PPM1D	0.000576167	0.554996	0.851	0.604	1	0	0.247
IFT140	0.000576243	0.477733	0.673	0.458	1	0	0.215
RPP38	0.000577606	2.01572	0.356	0.167	1	0	0.189
L1CAM	0.000578719	0.668358	0.663	0.427	1	0	0.236
TSNARE1	0.000578722	0.73892	0.842	0.635	1	0	0.207
DUSP5	0.000578875	0.757022	0.495	0.271	1	0	0.224
KIF1A	0.000579894	0.457225	0.95	0.771	1	0	0.179
B9D1	0.000580165	0.410479	0.772	0.51	1	0	0.262
ZNF282	0.000581021	0.595442	0.614	0.406	1	0	0.208
LINC01208	0.000581569	0.793566	0.822	0.635	1	0	0.187
SPDYE10P	0.000581627	0.272277	0.564	0.333	1	0	0.231
SPRY2	0.000581635	0.667992	0.723	0.427	1	0	0.296
RPGRIP1L	0.000583614	0.752478	0.752	0.552	1	0	0.2
KIAA2012	0.000585655	0.699815	0.802	0.667	1	0	0.135
MST1R	0.00058621	0.738489	0.337	0.125	1	0	0.212
LINC01954	0.000587981	1.33845	0.347	0.135	1	0	0.212
LY6E-DT	0.00058845	0.360253	0.634	0.354	1	0	0.28
PKIA-AS1	0.0005897	0.49124	0.614	0.354	1	0	0.26
ARMC2	0.000589791	0.499457	0.881	0.729	1	0	0.152
ZNF512B	0.000592126	1.66336	0.317	0.115	1	0	0.202
PAQR3	0.000592373	0.668283	0.703	0.458	1	0	0.245
SCYL1	0.000593162	0.488909	0.703	0.438	1	0	0.265
[truncated: 11,504 more rows]
