# Supplementary material for: Multimodal single-cell analyses reveal molecular markers of neuronal senescence in human drug-resistant epilepsy
Source: J Clin Invest. 2025 Mar 3;135(5):e188942. doi: 10.1172/JCI188942 (PMC11870744; doi:10.1172/JCI188942)
Supplement: Supporting data values [file jci-135-188942-s142.xlsx]

## Sheet: Figure 1
Figure 1E
ID	Description	setSize	enrichmentScore	NES	pvalue	p.adjust	qvalues	rank	leading_edge	core_enrichment	seq
FRIDMAN_SENESCENCE_UP	FRIDMAN_SENESCENCE_UP	56	0.601437	2.12656	1.07917e-06	2.82404e-05	2.10204e-05	3502	tags=50%, list=20%, signal=40%	CDKN1A/CD44/S100A11/IRF5/GSN/TNFAIP3/PEA15/MAP2K3/SPARC/CCND1/TNFAIP2/IGFBP5/CREG1/F3/IFI16/RHOB/GUK1/THBS1/RAB31/VIM/HTATIP2/CLTB/IGFBP3/MAP1LC3B/IGFBP6/RRAS/SOD1/OPTN	191
HALLMARK_INFLAMMATORY_RESPONSE	HALLMARK_INFLAMMATORY_RESPONSE	161	0.633161	2.60234	1e-10	1e-09	4.21053e-10	2024	tags=45%, list=12%, signal=40%	CCL7/CCL2/CCL20/CXCL8/CD40/BTG2/CDKN1A/CCR7/CSF1/TPBG/SLAMF1/IL10RA/INHBA/CD69/OSM/IL1B/LIF/NLRP3/PIK3R5/IL4R/CD82/IRAK2/NFKBIA/PTGER2/GPR132/PTAFR/HBEGF/IL1A/OLR1/P2RX4/FPR1/CMKLR1/LCP2/RHOG/PDPN/CSF3R/EMP3/GNA15/KCNMB2/CCRL2/ICAM1/IL6/KLF6/PLAUR/MET/IFNGR2/SRI/TNFSF15/TNFAIP6/C3AR1/TNFRSF1B/P2RX7/MYC/C5AR1/NMI/SPHK1/TLR1/TLR2/EBI3/AXL/MEP1A/HIF1A/MARCO/CCL22/TLR3/LYN/CD14/F3/IFNAR1/NOD2/CD70/SC…	3
HALLMARK_MTORC1_SIGNALING	HALLMARK_MTORC1_SIGNALING	177	0.391472	1.61659	0.000398845	0.000997112	0.000419836	4958	tags=46%, list=29%, signal=33%	BTG2/CDKN1A/ITGB2/SDF2L1/CTSC/CD9/CORO1A/MCM4/MAP2K3/XBP1/PPP1R15A/RRP9/TMEM97/BHLHE40/HK2/PDAP1/GAPDH/ACTR3/TPI1/FDXR/IGFBP5/UBE2D3/PFKL/DDX39A/COPS5/NFKBIB/INSIG1/PSPH/PSMD13/SKAP2/TUBG1/RPN1/PPIA/PNP/ENO1/PSMA4/SEC11A/SLC37A4/UFM1/SLC1A5/AK4/IDI1/PGK1/LDHA/DHCR24/PSMB5/CXCR4/PSMG1/UNG/SHMT2/G6PD/PRDX1/ACTR2/DHCR7/SQSTM1/SYTL2/SERP1/M6PR/PHGDH/RAB1A/SSR1/HPRT1/TUBA4A/LGMN/SORD/ARPC5L/NIBAN1/FAD…	20
Figure 1F
SubType	cellID	GAD1	GAD2	ERBB4	DLX1	DLX2	LHX6	CUX2	SLC17A6	SLC17A7	SATB2	TBR1	PTGS2	RPS6	RHEB	EIF4E	CDKN1A	CCL2	NFKBIA	TSHZ2	PAK6	SLC22A10	FOXP1	CHST8	HS3ST2
INT	20180411G2	2.00633	0.00855606	3.32568	0	0.0664824	0	0.0170395	0	0	0	0	0	0.00855606	0	0.443743	0	0.0502715	0	0.00855606	0	0	0.00855606	0	0.0170395
INT	20180510C11	2.05535	0	4.53168	0	0	0	1.92443	0	0	0	0	0	0	0.320485	0.378934	0.00917234	0	0	0.0182613	0	0	0.00917234	0.00917234	2.57672
INT	20180510C1	2.82671	2.08002	5.66448	0	0	0	2.29605	0	0	0	0	0	0.00990059	0.00990059	1.89782	0	2.10093	0	0.00990059	1.45939	0	0.00990059	0	0.0485509
INT	20180516G11	0.00654202	0.858084	3.20016	0	0.488637	0	0.0130415	0	0	0	0	0	0.3507	0.0259151	1.04763	0	0.422045	0	0	0.00654202	0	0.0322903	0	0.019499
INT	20180516G12	0.942369	0.234344	4.93648	0	0.053799	0	1.51642	0	0	0	0	0	0	0.486382	0.756129	0	0.00612261	0	0.00612261	0	0	0.00612261	0.00612261	0.00612261
INT	20180516G8	0.0194939	0.849547	4.61688	0	0	0	1.66421	0	0	0.0194939	0	0	0.00979444	0	0.258724	0	1.15847	0	0.0194939	0.00979444	0	0	0.00979444	0.488533
INT	20180516G9	0.0266907	0	4.22708	0	0.0266907	0	0.0107619	0	0	0	0	0	0	0	0.00539544	0	0.976621	0	0.0160998	0	1.1241	0.00539544	0.00539544	0.0107619
INT	20180516Z4	2.10453	1.57056	3.78222	0	0	0	0.00780754	0	0	0.00780754	0.118147	0	0	0	1.47843	0	0	0.089893	0.0155546	0	0	0.0232421	0.0155546	0.00780754
INT	20180516Z5	2.88153	0.761055	5.39698	0	0	0.0417529	1.05641	0	0	0.00531544	0	0	0.0314769	0.0314769	0.244622	0.00531544	0.830773	0.0210943	0.0158623	0	0.00531544	0	0	0.0106028
INT	20180516Z6	2.19343	0.0979604	5.21526	0	0	0	2.29383	0	0.00683784	0	0	0	0.033731	0.00683784	1.1997	0	0.0270752	0	0.00683784	0.00683784	0	0.843387	0	0.0270752
INT	20180808C1	0.0146696	0.0574299	4.99752	0	0	0	0	0	0	0	0	0	0	0	0.0146696	0	0	0	0	0.0433787	0	0.00736172	0	0
INT	20180808C2	0	1.77136	5.16563	0	0	0	0.020042	0	0	0.0067254	0	0	0	0.0067254	0	0.0396902	1.05639	0	0.0134059	0.0067254	0	0.0067254	0.0067254	0.0067254
INT	20180913C2	1.89849	0.560142	1.65302	0.249056	0	0.315237	1.37988	0	0	0	0	0.00970497	0.101901	0.714658	0.0930551	0	0	0	0.0193167	0.186311	0.0288368	0	0.00970497	0
INT	20181016C2	0.89288	1.28929	3.90386	0.373801	0.0403781	0	0	0	0	0	0	0.00684392	0.209849	0.50223	0.770381	0.0403781	0.0855133	0	0	0.798586	0	0.00684392	0	0.397154
INT	20181016C4	2.48847	1.78621	3.57007	1.1052	0	0.792352	1.07175	0	0	0	0	0	0.0947062	1.3213	0.0325755	0.310591	0.322654	1.01938	0	0	0	0	0	0
INT	20181016C5	2.1361	0.931463	0.00699929	1.12918	0	0.179541	0	0	0	0.00699929	0	0.00699929	0	0.998356	0.0139499	0	0.0546688	0	0	0.868652	0.00699929	0	0	0.0139499
INT	20181017C10	1.77411	2.40883	2.73075	0.185952	0	0	0	0	0	0	0	0	2.05568	1.68976	1.53043	0.80029	0.896093	1.14762	0	0	0	1.00155	0	0
INT	20181017C4	0.867976	0.252739	0.50596	0	0.00923298	1.32306	0	0	0	0	0	0	0.712402	0.606944	0.430478	0	0.0629092	0.361833	0	0	0	0	0	0
INT	20181017G12	1.4975	1.45186	4.30493	0	0.0236526	0.0986828	1.76247	0	0.0158304	0.0158304	0	0	0.00794651	0.369339	0.283	0.699739	0.0236526	0.522431	0.0158304	0.127187	0.00794651	0	0	0.938343
INT	20181017G8	1.4714	1.76753	4.61611	0.0290077	0.0290077	0.516976	2.37964	0	0	0	0	0.601093	0.856072	0.516976	0.162625	0.601093	0.632854	1.80211	0	0.405701	0	0	0	0.632854
INT	20181018Z5	2.04457	0	1.35031	0	0	0.61728	1.74308	0	0	0.00616847	0	0.00616847	0.83264	0.544613	0	0	0.159778	0	0.653336	0	0	0	0	0.0122991
INT	20181025C10	1.58659	1.25455	0.0563951	0.357196	0	1.02492	1.63298	0	0	0	0	0	0.837746	0.801971	0	0.969278	0.842754	0.951514	0.0342172	0	0	0	0.0453676	0
INT	20181025C4	0.962571	0.589884	2.91357	0	0	0	0.330043	0	0	1.27679	0	0	0	0.583844	0.178576	0.0214912	0.032066	0.0214912	0.032066	0	0.032066	0	0.0108033	0.805696
INT	20181107S5	0.547111	0.898739	4.98711	0.274623	0.116596	0	0.0136471	0	0	0.44684	0	0	0	0.95845	0.608774	0	0.295289	1.00478	0.231962	0	0	0	0	0.104292
INT	20181121G12	2.30168	2.82464	3.43716	0	0	0.625986	0.0624592	0	0	0.0922843	0	0	0.739872	0.996193	0.972105	0.934848	1.14004	2.48129	0	0.813946	0	0.279339	0.229368	1.94964
INT	20181121G1	2.27471	0.332363	3.06172	1.09475	0	1.41163	1.76369	0	0	0	0	0	0.690251	0.0169964	0	0	0.609734	0	0.215098	0	0	0	0.0337087	0.18706
INT	20181121G2	2.54821	1.61334	4.43912	0.242497	0.0924487	0.458147	0.0625721	0	0	0.077622	0	0	1.30721	0.870574	0.870574	0	1.60039	1.66352	0	0.0472923	0	0	0.0160139	0
INT	20181121G4	1.50375	1.59571	2.81417	0	0	0.880563	0.015921	0	0	0	0	0	0.505602	1.06807	0.278364	0	1.04011	1.56263	0	0.0622172	0	0	0	0.325816
INT	20181121G5	1.39461	0.125351	0.00633922	0.559846	0.318601	0.530351	1.78084	0	0	0.00633922	0	0	0.951595	0.290462	0.147544	0	0.460623	0.837259	0	0	0	0	0	0.285695
INT	20181121S1	2.05566	0.875765	4.46804	0	0	0.0467763	0	0	0	0.0119008	0	0	1.28698	0	0	0.341491	2.3711	1.25337	0	0	0	0	0	0.513079
INT	20181121S2	1.90389	1.14373	4.65513	0	0	0	1.63905	0	0	0.0139707	0	0	0	0	0.027749	0	0.0679801	0	0	1.36411	0	0.236894	0	0
INT	20181121S4	2.17154	2.23665	4.62366	0	0	0	0.0110728	0	0.0220244	0	0	0	0.484599	0	0.115539	0.288205	3.40359	2.23665	0	0	0	0	0	0
INT	20181121S6	2.28386	1.58509	4.10434	0.742122	0.185812	0.404895	0	0	0	0	0	0	1.28033	0.525909	0.985422	0	1.60579	1.01051	0	0	0	0	0	1.83296
INT	20181213S4	1.52044	1.13081	4.42601	0.817671	0.594347	0	0.0906551	0	0	0.173771	0	0	0	0.416491	0.849733	0.534393	0	0	0	0.298574	0.0311405	0	0.173771	0.0208677
INT	20181213S5	1.41176	0.729027	2.71742	0.859965	0.0993077	0	0	0	0.0940418	0	0	0	0.694875	1.21216	0.63215	1.19826	1.40751	0.0115339	0.145493	0.0397997	0	0.00578358	0.00578358	0.348982
INT	20181213S8	0.0838528	1.31145	1.38915	0	0	0	1.19367	0	0.271849	1.80182	0	0.0952778	0.242869	0.281325	2.32451	0	3.54061	1.97897	0	0.139715	0	0	1.13518	0.0124181
INT	20190227Z1	1.13598	1.09506	4.05614	0.510362	0	0.153985	1.18551	0	0	0	0	0	0.799119	0.432457	0.520306	0.209501	0.125027	0	0	0	0	0.0644662	0.0165103	0.700862
INT	20190228S1	2.98964	1.91117	2.97608	0.082193	0.0211902	0.937145	1.27854	0	0	0.0106512	0	0	1.12059	2.04719	1.239	0	0.0106512	0	0.0316193	0	0	0	0	0
INT	20190228S7	2.01039	1.90905	4.35847	0.0192605	0	0.383038	1.46452	0	0	0.0381571	0	0	0.0381571	0.40921	0.713159	0.0287534	0.907447	0.428399	0	0	0.0192605	0	0.0474731	0.00967664
INT	20190318S3	1.38569	1.23108	3.81275	0.605498	0	0	0.0177378	0	0	0	0	0	0	0.513483	1.04181	0	0.02649	0	0	0	0	0.873755	0	0
INT	20190418G10	1.03301	1.26965	4.03204	0.102793	0.0672816	0.233427	1.80637	0	0	0	0	0.037936	0.263583	0.748367	0.321297	0.759284	0.999424	0.500514	0.195997	0.519092	0	0.332451	1.18112	1.26748
INT	20190418G2	2.1488	0.851525	4.33376	0.78469	0	0.698104	1.37347	0	0	0.0100487	0	0	0	0.0962132	0.422104	0	0.0100487	0	0.0199975	0.0683086	0	0	0	1.83123
INT	20190418G8	1.14464	2.03219	2.61486	0.136276	0.167629	0	0.396532	0.0120931	0	0.0928818	0	0	0.337539	0.806915	0.246727	0.237175	0	0	0.0358492	0	0	0.0240417	0.059054	1.42338
INT	20190418S1	1.23012	1.05964	4.16785	0	0	0.673975	1.45621	0	0	0	0	0	0	0.0326348	1.17019	0.00551362	0.803316	0.16759	0.0164505	0	0.00551362	0.832596	0.0326348	0.535143
INT	20190418S3	0.621503	0	3.70779	0	0.146202	0.879041	0.181371	0	0	0	0	0	0.493481	0.304753	0.90619	0.807757	1.57444	0.139018	0.0164358	0.608062	0	0	0.0245535	1.60653
INT	20190425G4	1.56112	1.48246	4.68341	1.20973	0.673485	1.23625	0.56579	0.00996125	0	0	0	0	0.833532	0	0.683643	0.0392631	0	0	0	0	0	0	0	0
INT	20190425G6	0.894405	1.29494	0.364678	0	0	0.885801	0.428105	0	0.0207383	0	0.0104229	0	0.809511	2.01716	0.371928	0	2.86649	1.39326	0	0	0.0104229	0	0	0
INT	20190425S2	1.53538	1.08618	4.63632	0.00828312	0.261926	0.776003	0.365218	0	0	0.00828312	0	0.102672	0.317936	0.242537	0.632153	0.00828312	0.249042	0	0.00828312	0	0	0.00828312	0	0.00828312
INT	20190725S1	2.97134	0.0105803	4.33962	0	0	0	0	0	0	0	0	0	0	1.37816	0	0	0.0105803	0	0	0.93724	0	0	0	0.774733
INT	20190919G2	0.967386	1.71072	2.07374	0.571262	0.364842	0.412329	1.15418	0	0	0	0	0	0.908646	0.43201	0.438485	0.751759	2.39849	0.582502	0.00995676	0	0	0	0	2.12283
INT	20190919S1	1.16761	0.318073	4.20587	0.27573	0.397734	0	0.00810785	0	0	0	0	0	0.709947	0.705936	0.643763	0.685638	0.38119	0	0.947525	0.440559	0	0.783243	0.00810785	0.0707075
INT	20190919S2	1.15662	0.308636	3.69716	0.467561	0	0.815629	0.102099	0	0	0.202743	0.00972463	0	0.410882	0.21069	0.25709	0.329939	0	0	0.145271	0.0932359	0.00972463	0.404381	0.0477042	1.11263
INT	20190919S3	1.15623	0.519486	4.15085	0.293104	0.0438383	0.00892276	0.141817	0.00892276	0	0.0608493	0	0	0.259104	0.216717	0.0177666	0.332434	0.0177666	0.110212	0.649297	0.00892276	0	0.19483	0.535354	0.0608493
PY1	20180822C3	0	0	0.0733655	0	0	0	2.1172	0.920198	0.615212	1.70778	0	0	0.731608	1.1734	0.376203	0.706888	0.997976	0.749755	0	0	0.256043	1.07014	0	0.358631
PY1	20180913C1	0	0	0.0989072	0	0	0	1.62543	0.821346	0.11061	0.0629536	0	0.605251	0.924446	0.356871	0	0.0129118	0	0	0	1.60996	0.731707	0	0	0.0129118
PY1	20180913C4	0	0	0.120516	0	0	0	1.36063	0.413643	0	1.53184	0.23341	0.46575	0.543073	0.879158	0.222677	0.0266069	0.925634	0.132397	0.0133919	0.511241	0.108493	0.782264	0.0266069	1.69048
PY1	20180913G3	0.00873459	0	0.0512985	0	0	0.00873459	1.68713	0.85111	0.0344897	1.73469	0.0921245	0.756918	1.05688	1.01007	0.521339	0.516117	3.44925	0.332735	0	0.591724	0.572115	0	0.00873459	0
PY1	20181017G1	0.296593	0.0339441	0.818009	0	0	0	0.0114432	0	0.946519	1.88955	0.0339441	0	1.09177	0.914754	0	0	0	0	0	0.261774	0.0114432	0.603574	0	1.67286
PY1	20181017G6	0	0.00875009	0.0260239	0	0	0	0.537585	0.146861	0.702832	1.66891	0	0	0.261447	0.616527	0	0	0.146861	0	1.5624	0	0.388372	0.411932	0.176762	0
PY1	20181018G2	0	0	0.383729	0	0	0	1.33671	0.2956	0.0919419	2.16379	0	1.19732	0	0.374312	0.285311	0.0136635	0	0.0271429	1.12853	1.01057	0	0.0271429	0	2.23839
PY1	20181018G7	0.0247482	0	0.118036	0	0	0	2.05931	0	0.10684	1.35623	0.0724796	0.546184	0	1.41879	0	0.129108	0.0247482	0	0.422778	0	0	0	0	0.0124506
PY1	20181018S1	0	0.00812025	0.0555039	0	0	0	1.92603	0.218814	0.726622	1.2606	0.00812025	1.81825	0.178715	0.795181	0.212241	0.294488	0.0161751	0	0.18551	0.288396	0	0.347708	0.932548	1.21084
PY1	20181018S2	0	0	0.688213	0	0	0	0.380225	0.374661	0	0.571557	0	0.671766	0	0.803631	0	0.712387	0	0.055257	0	0	0.629425	1.22922	0	0.17115
PY1	20181018Z1	0.045607	0.11034	0.157941	0	0	0	1.3829	0.758685	0.294306	2.35763	0.197014	0.977023	0.675171	0.642985	0.2529	0.288495	1.13385	0.0820857	1.10078	0.53516	0	0.222239	0.00774708	1.96627
PY1	20181018Z3	0.0091057	0.0091057	0.291512	0	0	0.205942	2.28979	0.0181292	0.538531	1.73755	0.40753	0.35762	0.205942	0.691673	0.235286	0	0.927269	0.625399	0.325112	0.0958737	0.168008	0.318482	0.543855	1.64839
PY1	20181018Z8	0	0	0.260901	0	0	0	1.20058	0.391047	0.543321	1.22622	0.111247	0.432617	1.07494	0.906163	0.165878	0.940437	2.68764	1.1271	0.236432	1.61741	0	1.09613	0	0.777814
PY1	20181024S1	0	0	0.721612	0	0	0	1.33762	0	0.514685	0.820411	0	0.253461	0.99281	1.08719	0.468954	1.85728	2.34509	1.72365	0	0.0721255	0.93159	0.309884	0.468954	0.0820173
PY1	20181024Z2	0	0	0.0278974	0	0	0	0.0879586	0.243596	1.14966	0.666659	0	0.00704764	0.492577	0.254622	0.126085	0	0	0	1.64478	0	0.209769	1.839	0.014046	2.31067
PY1	20181025C2	0	0	0.142718	0	0	0	1.24986	0.0233264	0.294317	0.328879	0.258517	0	0.152897	0.267588	0.410395	0	0.0684078	0	0.0461211	0	0	0.961892	0.0793676	0.394615
PY1	20181025C7	0	0	1.0957	0	0.0622558	0	1.67745	0.141983	0.501002	2.20491	0	0	0	0.331773	1.02623	0.00799725	0	0.320182	0	0	0.620112	0.182932	0	0.39323
PY1	20181025C8	0	0	0.0612572	0	0	0.00898413	2.54341	0.188607	0.652591	2.12933	0	0.915525	0	1.0086	0.0178883	0	0.0178883	0.188607	0	0.0612572	0	0	0.0697097	0
PY1	20181025C9	0	0.0294175	0.670565	0	0	0	0.693209	0	0	1.78437	0	0.0148169	0	2.1636	0.261244	0	0.0294175	0.0148169	0.0148169	0	0	0	0	0.0579942
PY1	20181025G4	0	0.0150527	0.0444948	0	0	0	1.84905	0	0.405795	1.45655	0	0	0.0150527	0.808106	0	0	0	0	0.0150527	0.0730949	0	0	0	0.474158
PY1	20181026C1	0	0	0.0607584	0	0	0	1.90334	0.975385	0.0607584	0.690366	0.0533625	0.152237	0.118036	0.307626	0.379796	0.421751	0.406223	0.406223	0.00779977	0.505457	0	0.633833	0.104021	0.801711
PY1	20181026C2	0	0.0266444	0.0134109	0	0	0	2.09373	0.039705	0.0525972	1.0472	0	0	0.658342	0.926495	0.405163	0.330408	1.556	0.0903057	0.173127	0.547582	0.161707	0	0.37778	1.52417
PY1	20181107S3	0	0	1.49065	0	0	0	0	0	0	0.482195	0	0.662751	1.57373	1.52843	0.482195	1.37335	2.67292	0	0	0	0	0	0	0.0211414
PY1	20181107Z3	0	0	0.659453	0	0	0	1.96082	0	0.341468	0.92912	0	0.9052	0.615152	1.77022	0	0.561996	0	0.628011	0.154945	0.520188	0	0	0	0.0581318
PY1	20181107Z4	0	0.0461663	0.182993	0	0	0	1.89936	0.514793	0.471515	1.62203	0	0.354338	0.192782	0.615442	1.26402	0.394942	0	0.192782	0.11165	0.0117429	0.0573824	0.142851	0	1.54193
PY1	20181108S2	0	0	0.0463841	0	0	0	1.70834	0	0.0463841	1.11547	0	0.401294	0.321948	0.0554082	0.328806	0.265322	1.26009	0.205295	0	0.258013	0.0280878	0.189708	0.107907	0.812433
PY1	20181108S4	0	0	0.0124489	0	0	0	1.5755	0	0.0124489	0	0	0	0.439012	0.999217	0.106825	0.706649	2.56113	1.33986	0	1.8581	0	0.478596	0	0
PY1	20181108S6	0	0	0.447604	0	0	0	2.28574	0.393546	0.469906	1.84499	0	0	0.607086	1.01677	0.0681911	0.424793	0.0232509	0.377549	0	0.201692	0.587671	0.889914	0	0
PY1	20181108S8	0	0	0.339028	0	0	0	2.09473	0.53431	1.15668	1.4323	0	0.0395652	0.0587758	0.820346	0.473357	0	0.216844	0	1.21821	0	0	0.0199782	1.15668	0.872281
PY1	20181108Z10	0	0	0.010061	0	0	0	1.68614	0.105467	0.587135	1.45543	0	1.44356	1.13894	1.68051	1.62632	0	2.07531	0.0298842	0.609371	0.546991	0	0.49289	0	0
PY1	20181108Z1	0	0	0.0735578	0	0	0	2.70913	0	0.316352	1.93102	0.29527	0.273734	0.599142	0.941873	0.458704	0.00949612	0.377055	0.452655	1.02054	0.640214	0.712953	0.482542	0.028222	0.166603
PY1	20181108Z2	0.00863031	0	0.0751158	0	0	0	1.99044	0	0.770787	2.00338	0	1.00876	1.02132	0.484936	0.463357	0.770787	1.84128	0.7867	0.72147	0	0	0.847935	0	1.03065
PY1	20181108Z9	0.0387399	0	0	0	0	0.0637571	1.23809	0.0760348	1.02628	1.0496	0	0.497843	1.32924	0.916692	0.0130808	1.2419	3.00227	1.30096	0	0	0	0.146695	0.146695	0.0881637
PY1	20181121G6	0	0.0164274	0.64761	0	0	0	0	0	0.919182	0	0	0	2.25964	1.64042	0	1.76695	1.94294	2.15397	0	0	0	1.44996	0.0164274	0
PY1	20181121S5	0	0	0.272192	0	0	0	2.25951	0.138184	0.284656	1.538	0	0.515858	1.24883	0.0942109	0.19396	1.62598	2.12935	1.69178	2.75702	0	0.0942109	0.344746	0	0.475746
PY1	20181212C1	0.0337054	0.022596	0.27759	0	0	0	1.77723	0.0113618	0.49463	1.49821	0	0.695915	0.294756	1.51342	0.89657	0	0	0.108196	0.0113618	0	0.407311	0.0874732	0.0113618	0.294756
PY1	20181212C3	0.00704826	0.0209975	0.254642	0	0	0	2.38639	0.138488	0.994965	1.03846	0	0.836613	1.19569	0.924548	0.543174	0.44843	0.180694	0.180694	0	0.567528	0.323496	0.91892	0.0209975	0.87272
PY1	20181212C4	0.0225077	0.0150613	0.186369	0	0	0	2.04219	0.0150613	0.180051	1.58303	0.502312	0.712709	1.52531	0.905029	0.995923	0.670924	1.12707	0.430953	0.390705	0.223457	0.49771	0.241498	0.0517511	1.65371
PY1	20181212C5	0	0	0.101707	0	0	0	1.79831	0.606246	0.606246	1.69292	0.231113	0.206537	1.05555	0.694032	0.458172	0.651102	1.85253	1.07921	0.351073	0.135662	0.0301299	0.218901	0.423731	0.832913
PY1	20181212Z8	0.0101714	0.243753	0.597663	0.0101714	0	0	1.43992	0	0.503373	0.399258	0.030209	1.85757	1.17524	1.96773	1.43749	1.57773	3.54927	0.72427	0.836634	0.37847	0	0.160243	0.913328	0.0202404
PY1	20181213S7	0	0.0145218	0.250947	0	0	0	0.227921	0	0.858824	1.19951	0.317004	0.505763	0.92477	1.39869	1.0728	2.30512	2.28448	0.398797	0.801433	0	0	0	0.719399	1.03974
PY1	20181213S9	0	0	0.0333437	0.00844073	0	0	1.87978	0	0	2.70373	0.581271	0	0.00844073	1.19048	0.394174	0.00844073	0.00844073	0.778512	0.00844073	0	0	0	0.9563	2.10474
PY1	20181219G1	0.0223425	0.0112337	0.476258	0	0	0	2.1119	0.576328	0.497089	0.601405	0	0.166151	1.29294	0.333177	0.0655836	1.60474	0.0112337	1.04032	0.0223425	0	0.875814	0.156538	0	0
PY1	20181219G5	0.0104943	0	0.352052	0	0	0	1.59849	0	0.409709	1.88894	0.191439	0.75556	0.1192	0	1.20024	0	0	0.274967	0	0	0.191439	1.32267	0.0208796	0.416687
PY1	20181220G2	0.2446	0.010211	0.492454	0	0	0	1.73516	0.010211	0.393647	0.834405	0.343968	0	0.0693799	0.638115	0.852071	0	0	0.211926	0	0.268423	0.010211	0	0	0.0883497
PY1	20181220G3	0	0.00960837	0.261822	0	0	0	1.304	0.092166	0.685507	1.18444	0	0	0.413234	0.151974	0.340391	1.11725	0.00960837	0.151974	0.0191253	0.4196	0	0	0.312529	0.0563124
PY1	20181226G4	0.014014	0.014014	0.333006	0	0	0	1.71785	0	0.0812815	0.850453	0.192016	0	1.08575	0.0278344	0.0278344	0.40142	1.1983	0	0.333006	0	0	0.420137	0	0.281104
PY1	20181227G10	0.0130555	0.0879996	0.49708	0	0	0	1.98533	0.861486	0.35102	1.14067	0	0.293914	0.505042	1.22904	0.284071	0.899618	0.274131	0.157717	1.12799	0.536271	0.0130555	0	0.0259428	0.396237
PY1	20181227G11	0.00896039	0.0178412	0.521202	0.0525962	0	0	1.98299	0.0861837	0.18815	1.5813	0.18815	0.85828	0.352789	0.23192	0.531834	0.787133	0.217542	0	0.791221	0.547574	0.11868	0.656	0.573269	2.42849
PY1	20181227G3	0.131827	0.00825474	0.174495	0	0	0.00825474	2.51345	0	0.403686	1.23699	0.35839	0.364165	1.25605	1.28857	1.07827	0.478331	0.754849	0.44702	0.00825474	0	0.208711	0.508691	0.0719486	0
PY1	20181227G5	0.295936	0	0	0.010078	0	0	1.03788	0.233769	0.325628	1.79238	0	0	0.870317	0	0.499716	0.959544	1.58502	1.13686	0.389377	0	0.947835	0	0	0.907786
PY1	20181227G6	0.00795997	0.0236923	0.28942	0	0	0	2.43056	0	0.65183	0.434012	0	0.00795997	0.988148	0.318898	0.00795997	0	0.743298	0.86482	0.413083	0	0.039181	0.551145	0	0.858066
PY1	20181227G7	0	0.0439484	0.184135	0	0	0	1.89795	0	1.0366	0.763454	0.698577	0.664489	0.116496	1.07948	0.848706	0.0111695	0.0111695	0	0.573809	0.0111695	0.0439484	0	0.0546402	2.59107
PY1	20181227G8	0	0.0841857	0.743916	0	0	0	1.22644	0.0725845	0.310327	0.455635	0.0841857	1.42597	0.502264	1.25188	0.596401	0	0	0	0.813029	0.263237	0.2239	0.0369507	0.243762	1.49864
PY1	20181227G9	0	0.0130904	0.943128	0	0	0	0.840553	0	0.514021	0.233909	0	0	1.96205	0.948246	1.45725	0.158109	0.805846	1.55091	0.212832	0	0.799942	0.423344	0	0.0387682
PY1	20181227S1	0	0.010702	0.140312	0	0	0.010702	2.48279	0.0924289	0.927366	0.897119	0.0625585	0	0.838396	1.32865	0.246662	0	0	0	1.86152	0.511077	0	0.632481	0.102191	1.76319
PY1	20181227S2	0	0.0263	0.125085	0	0	0	1.79785	0	0.119189	1.20949	0.35046	0	0.345756	1.09148	0.198731	0.0644969	0.287516	0	1.17922	0.36444	0	0.665795	0.0263	1.9567
PY1	20181227S5	0	0.0435252	1.09924	0	0.125274	0	0.236587	0	0.726424	0.200842	0.163772	0.885239	1.02225	0.636432	1.09924	0.125274	0.747711	0	0.0852348	1.19794	0	0	0.0852348	2.1317
PY1	20181227S6	0.0235336	0	0.187621	0	0	0	2.00758	0	0.593123	1.2159	0.18102	0.947624	1.60796	1.16026	1.09073	2.29153	3.85331	1.40993	1.33343	0	0	0.287715	1.04434	3.00298
PY1	20181227S7	0	0.0224012	0.072798	0	0	0	2.3214	0.0657521	0.384025	0.781872	0	0.33663	0.600536	1.05789	0.706547	0	0.298148	0.134072	0.120776	0	0.0370613	0	0.419395	1.21075
PY1	20181227S8	0	0	0.00957076	0	0	0	0	0	0.00957076	1.97979	0	0.94668	0	1.7426	0.359597	0.455526	1.04943	0	1.33965	0	0	0.570605	0.683553	0
PY1	20190102S8	0	0	0.182418	0	0	0	1.5327	0.37666	0.31601	1.34292	0	0.863828	0.839431	1.12718	0.0556012	1.02999	0	1.04015	0.028187	0	0.0822839	0	0.875807	0
PY1	20190110G4	0.694481	0.0489172	0.0165731	0	0	0	2.03484	0.0165731	0.110627	1.31028	0	0.651863	0.651863	0.982496	0.766894	1.17536	0.349091	1.32371	0	0.481384	0.275745	0.360809	0.210225	0
PY1	20190110G9	0.0145759	0.0289424	0.0708434	0	0	0	1.87498	0.0708434	0.32335	1.19549	0	0.234509	0.268755	0.994431	0.174688	0.0431054	1.17303	0.301868	0.268755	0.25747	0.0145759	0.344379	0.608085	0.915341
PY1	20190227G4	0.169582	0.00943279	0.246535	0.00472752	0	0	1.23284	0.428839	0.224064	1.16128	0.358529	0.903813	0.606506	0.695448	0.479974	1.01796	1.21613	0.890287	0.328277	0.517385	0.116187	0.00943279	0.474092	1.60933
PY1	20190227G5	0.130214	0.07647	0.784836	0	0	0	0	0	0.454989	0	0	0.766543	1.86925	0.213828	0	0	1.0465	1.27614	0.0196727	0.0196727	0.0196727	0	0	0
PY1	20190228G1	0.321365	0	0.302873	0	0	0	1.01381	0.152066	0	0.0125545	0	0.0125545	0.902396	0	0.0730663	0.0125545	0.0249534	0.0249534	0.11897	1.04539	0.0249534	1.2423	0.0125545	0.0249534
PY1	20190228S2	0	0	0.126543	0	0	0	2.36811	0.0140999	0.113952	1.35832	0.101201	0.00707482	0.22194	0.515509	0.742169	0.0485038	0.0210761	0.00707482	0.00707482	0.238857	0.204733	0.193094	0.0882845	0.561095
PY1	20190228S6	0	0	0.205867	0	0	0	0.418396	1.02502	0.135812	2.10294	0	0.0798489	0.362139	0.484539	0.302527	0.0205679	1.59485	0.0604765	0.0205679	0.0205679	0	0.546577	0.0604765	1.76861
PY1	20190305G1	0	0.0732988	0.108027	0	0	0	1.77586	0.0373208	0.909473	1.21123	0	0.586978	0.648476	0.628394	0.498617	0	0.0373208	0	0.349449	0.0732988	0.294335	0	0	0
PY1	20190305G3	0	0.0178068	0.752778	0.00894301	0	0.00894301	2.3205	0.00894301	0.280198	1.44101	0.102374	0.00894301	0.752778	0	1.00238	0	0.0178068	0.149881	0.413458	0.202596	0.00894301	0.209905	0.0265926	0.035302
PY1	20190305G4	0.166667	0	0.296086	0.240623	0	0	1.95921	0.0700337	0.0529797	1.27912	0.0356298	0	0.946952	0.709885	0	0.322705	0.0179736	0.502531	0.0179736	0	0	0.0529797	0.534917	0.151196
PY1	20190305G5	0	0	0.172818	0	0	0	2.20959	0.956867	0.492679	1.00979	0.132332	0	1.07625	0.353795	0.861925	0.43332	0.0683536	0	0	0.521087	0	0.0233075	0.417913	1.03523
PY1	20190305G6	0	0	0.149302	0	0	0	0.00642029	0	0.520424	1.39148	0	0	0.264458	0.481395	1.27255	0.00642029	0	0	0.00642029	0	0.757814	1.35892	0.0127996	1.27255
PY1	20190305G8	0.00657949	0.14135	0.169602	0	0	0	1.71229	0.0639244	0.534343	1.73583	0.169602	0.0883923	0.633694	0.295101	0.482742	0.0639244	0	0	0.197078	0.14135	0	0.498904	0.01961	1.69426
PY1	20190305S1	0	0.0924957	0.0701614	0	0	0	1.549	0	1.06116	1.45177	0.197246	0	0.532148	0.677568	0.3276	0.0473169	0.0473169	0.0924957	0	0.0924957	0.0701614	0	0	0.255204
PY1	20190305S2	0	0	0.0238879	0	0	0	1.85112	0.327004	0	0.0120153	0.216525	1.50529	0.824745	0.949142	0	2.3187	0.0586827	0	0.86626	0	0.0120153	0.114112	0	1.09272
PY1	20190305S3	0	0.00664266	0.427345	0	0	0	2.1707	0.00664266	0.595039	2.35365	0.187813	0.494585	0.858498	0.510712	0.436001	0.176704	0.414218	0.251991	0.498641	0.297559	0.0327806	0.591356	0.934612	0.561396
PY1	20190305S4	0	0	0.0102469	0	0	0	1.42599	1.42846	0	1.96407	0	0	1.04869	1.18982	0	2.79022	4.87607	1.07364	1.41854	1.56658	0	0	0.0696166	2.05119
PY1	20190305Z1	0.0149708	0	0.0297207	0	0	0	3.23613	0	0	3.12524	0	0	1.35607	0.0442562	0.943389	0	1.89102	0	0.0149708	1.44525	0	0	0	0
PY1	20190305Z3	0	0.0124935	1.04221	0	0	0	0.0248328	0.0124935	0.282821	0.273301	0	1.52782	0.576306	0.756809	1.20171	0.532992	2.1684	0	2.36722	0.0248328	0	1.15132	0	0
PY1	20190305Z4	0	0.00597934	0.22465	0	0	0	1.84175	0	0.285065	1.78804	0	0.337769	0.155227	1.01421	0.415919	0.294044	1.27838	0	0.00597934	0.11328	0.450909	0.123933	1.41113	2.22032
PY1	20190314G2	0.00719658	0.147468	0.0764498	0	0	0	0.0764498	0.0354759	0.6125	1.64656	0.00719658	0.0493213	0.259378	1.13893	0.00719658	0.184179	0.308313	0.695112	0.248171	0	0.0214362	0.845417	0.115811	2.01301
PY1	20190314G3	0	0.0598242	0.329627	0	0	0	2.19997	0.0102226	0.344298	0.701722	0	0	0.681137	0	0.577118	0	0.932655	0.66012	0.559658	0.107081	0	0.0203417	0.116271	2.04113
PY1	20190314G5	0	0.0241206	0.699712	0.188567	0	0	0.320934	0	0.484001	1.94325	0.649988	0.012133	1.15462	1.52096	0.0931764	2.24313	2.62945	0	0.0819932	0	0.136699	0.0241206	1.83437	1.07038
PY1	20190314G6	0	0.733052	0.0696145	0	0	0	0.183875	0	1.19605	1.42844	0.122015	0	1.2594	1.61973	0.014316	1.44557	2.60278	1.08552	0.122015	0.0284299	0.014316	0.534462	1.30734	1.39684
PY1	20190314G7	0	0.0124102	0.161119	0	0	0	1.61611	0.552023	0.457848	1.42835	0.150433	0.64138	1.06621	1.39022	0.770727	0.920676	3.46691	1.29057	0	0.349481	0	0.336187	0.683233	0.853841
PY1	20190314G8	0	0.0235635	0.161141	0	0	0	0.907567	0.751716	0.147519	2.0876	0.0389696	0.0616426	0.232917	0.187841	0.606781	0.140638	3.43664	0.487275	0.0389696	0.44234	0.0157705	1.03957	0.917142	0.544211
PY1	20190418G4	0	0	0.0612289	0	0	0	1.92953	0.0678064	0	1.6875	0	0	0	0.431923	0.0936919	0	0	0	0	0	0.191012	0	0.020829	0.00699131
PY1	20190418S2	0.0073168	0.0289514	0.211068	0	0	0	2.34391	0.51618	0.168553	1.5257	0.0145805	0.285528	0.58804	0.567436	0.790436	0.234575	1.31098	0.0570881	0	0.385258	0.787099	0.0978623	0.385258	1.09039
PY1	20190425G1	0.0154442	0	0.0749407	0	0	0	1.68437	0	0.956702	0.721908	0	0.0154442	1.12926	0.0530423	0.57997	0	0	0	0.0077519	0.171234	0	0.305993	0	0.755368
PY1	20190425G3	0.0325791	0.00824481	0.0325791	0	0	0	1.09702	0.153217	0.131678	1.62886	1.19439	1.67643	0.109665	1.36672	0.761967	0	3.32559	0	0	0	0.970484	0	0.00824481	0
PY1	20190425G8	0.0119705	0	0.0237993	0	0	0.0119705	1.07801	0.795831	0.334613	0	0.134976	1.50771	1.55713	1.12991	0	0	0.869147	0.784905	0.290568	0.853883	0.102901	0.409312	0	1.53921
PY1	20190425S1	0	0	0.0663021	0	0	0	0	0	0.358291	1.09785	0	0	1.10761	0	0	1.56239	0.257571	0.621525	0.794938	0.726298	0	1.26861	0	0
PY1	20190425S4	0.0212851	0	0.0352276	0	0	0.00714549	0.406781	0	0.188934	1.87843	0.170964	1.89042	0.96616	1.11779	0.0352276	0.311685	0.803537	0.0489783	0.268772	0	0.691536	0.502331	0.0692563	0.311685
PY1	20190919S4	0	0.00801477	0.229128	0	0	0	2.35247	0	0.222708	1.746	0.241845	1.12105	0.754513	0.646741	0.0471525	0.0159658	0.75829	0.176578	0.0159658	0	0.48219	0.113958	1.86499	2.24168
PY1	20190925G4	0	0	0.0781014	0	0	0	1.37864	0.0178906	0.472955	1.51052	0	0.500689	0.173568	1.1118	1.00208	0	0.0267173	0.461642	0.00898532	0.657343	0.397025	0	1.09985	0.720772
PY1	20190925S1	0.0205661	0	0.310152	0	0	0.0103359	1.96137	0.0798422	0.516003	2.00986	0.14483	1.10379	0.271313	1.04343	0.171439	0.325275	1.17685	0.239117	0	0.098845	0.294797	0.263361	0.0103359	0.0893887
PY1	20190925S2	0	0	0.00760954	0	0	0	2.22128	0	0.128828	1.31354	0	1.24995	0.818899	1.50374	0.693473	0	0	0.0736088	0	0.334474	0	0.41833	0.0520894	0.0300968
PY1	20190925S3	0.018925	0	0.0912349	0	0	0	2.37016	0.049692	0.00634823	1.83219	0.496652	1.24443	0.922545	0.534676	0.018925	0.114221	0.496652	0	0.00634823	0.488871	0.0557334	0	1.5103	0.0126564
PY1	20190925S5	0	0	0.0231637	0	0	0	1.07213	0	0.007781	1.97655	0.0532369	1.19996	0.0307672	1.11658	0.555079	0.624365	0	0.210537	0	0	0.0307672	0.441222	0.415778	0.253882
PY2	20180412S1	0.0513079	0	0.247472	0	0	0	1.95116	0	0.675591	1.09881	0	1.30902	1.41249	1.19359	1.40821	2.17381	4.05009	3.08893	0.100111	0.422957	0.434388	0.0173968	0.0344961	0.0344961
PY2	20180822C1	0.0411511	0.19066	0.954112	0	0	0	0.654516	0.0411511	0.676113	1.09006	0	0	1.01682	1.63256	0.224788	2.27171	1.92881	1.59064	0.0411511	0.19066	0.0806756	0.0411511	0.19066	1.3498
PY2	20180822C2	0	0	0.170775	0	0	0	2.14282	0.154951	1.0516	0.216796	0.0718456	0	3.28601	1.00499	0.758918	2.36172	3.48152	1.21344	0.0184511	0	0	0	0	0.289083
PY2	20181016C3	1.58383	1.96977	2.85977	1.34777	0	0.598729	0.0401724	0	0	0	0	0	1.46804	1.50965	0.986041	2.41833	5.18613	3.91292	0.186439	0	0	0	0	0.328877
PY2	20181017G7	0.726836	0	0.905006	0	0	0	0	0	0	0	0	0	1.84901	0.529341	1.26118	1.9154	2.18169	2.01469	0.993592	0	0	0.798035	1.33557	0.0108443
PY2	20181018C9	0.589343	0.409436	0.0461426	0	0	0.0134023	1.45207	0.422786	1.14376	1.05151	0.0589443	1.79383	2.01984	1.91718	1.75959	0.988262	5.2161	2.85181	0.217419	0.233572	0	0.0902496	0	1.00815
PY2	20181018S10	0.665284	0	0.41639	0	0	0.207637	0.437896	0.17127	0.152578	1.40533	0.356671	0	1.8081	1.45014	1.66292	1.18623	5.37226	2.92692	0.0430169	0.698621	0	0.394411	0.394411	0.821853
PY2	20181018S12	0	0	0.0528183	0	0	0	1.46955	0	0.453222	0.901959	0.310546	0.29336	2.06537	1.68515	1.12381	1.73831	4.75219	2.57814	0.150757	0.338549	0	0.453222	0.150757	1.26672
PY2	20181018S7	0	0.0104355	0.335491	0	0	0	1.37048	0.494636	0.164101	0.961451	0.109206	0.127841	1.72182	0.732603	0.400813	1.50955	4.86404	2.08429	0.550611	0	0.0708603	0.327962	0.98914	0.519902
PY2	20181018S8	1.5064	0.779154	2.27045	0.282834	0	0.384588	0.792111	0.476937	0.946849	0.0818327	0.0552923	1.91253	2.56895	2.02556	2.08382	2.11173	5.63414	2.35485	0.0141123	0	0	0.120368	0.0141123	0
PY2	20181025C1	0	0	0.0610869	0	0	0	2.03824	0	0.343195	0.920996	0	0	1.11938	1.3275	1.3275	1.15474	2.43719	0.808295	0	0.68126	0	0	0	0
PY2	20181108S1	0	0	0.0107802	0	0	0	0.0630038	0.582891	1.14269	0.031998	0	0	1.38686	2.3601	1.37597	2.09444	2.83116	0.256686	0.0630038	0.0630038	0	0	0.329437	0
PY2	20181108Z5	0	0.112467	0.0484074	0	0	0	1.61094	0.268124	0.290629	1.60299	0.121293	0.503617	1.40246	1.05943	0.275682	1.72679	2.32486	1.24415	0	0.428961	0.0763656	1.1419	0	0.643267
PY2	20181121G7	0.0165518	0.0488556	0.0165518	0	0	0	1.19992	0	0.288025	0	0	0	1.76758	0.969102	1.24897	2.32199	4.17343	4.18315	0	0	0	0.196359	0	1.12152
PY2	20181121G8	0	0	0.0531826	0	0	0	1.59591	0	1.14112	1.44371	0	0.323789	2.02757	1.32036	0.333619	1.17542	3.20428	1.35969	1.01084	0	0	0.0787495	0	0
PY2	20181121G9	0.015949	0	0.015949	0	0	0	2.73677	0	0	0	0	0	0	2.05625	1.21769	1.74512	3.28191	3.01735	0.730998	0	0	0	0	0
PY2	20181121S3	0	0	0.523636	0	0	0	0	0	0.311581	0.750591	0.0317479	0	1.10929	0.847283	0.517246	0.158745	4.0643	3.67777	1.39164	0.287676	0	0.614883	0	0.649172
PY2	20181212Z6	0	0.0143051	0.280792	0	0	0.0353863	1.59748	0.359238	0.563275	1.2527	0.128284	0.0213817	1.3891	0.806066	2.13744	1.44668	2.89444	2.07249	0.0560322	0.0143051	0.759977	0.0762604	0.00717814	2.52495
PY2	20181226G3	0	0.0275992	0.839509	0	0	0.0544571	0.0544571	0	0.94277	0.178887	0	0.202017	1.63736	0.682807	1.91583	2.76199	6.28093	3.75867	0.789954	0	0	0	0	0.0275992
PY2	20181227G2	1.54262	0	0	0	0	0	0.494628	0	0.888767	0	0	0	1.32783	1.55556	0.0101057	0	0.43069	0	0.0495372	0	0	0.605883	0	0.560538
PY2	20181227G4	0.240782	0.0462601	0.981694	0	0	0.0348942	0.666257	0	0.725277	1.23499	0	1.06668	1.5257	1.47555	0.616397	1.38496	2.6009	1.45366	0.173438	0.419246	0	1.02509	0.0348942	0.153334
PY2	20190305G2	0	0.0308707	0.313633	0	0	0	1.77474	0	0.248553	1.34069	0.165747	0.204819	0.634298	0.654868	2.80974	0.587497	0.41176	1.47484	0.00780748	0.152377	0.217511	0.876721	0.0232419	0.0232419
PY2	20190305G7	0	0.00939367	0.490016	0	0	0	0.448701	0	0.0186999	1.96099	0	0.897492	1.56145	0.00939367	0.935239	2.96596	2.10887	1.43944	0.107288	0.679103	0.0370566	1.24222	0.00939367	0.00939367
PY2	20190305Z2	0	0.0204658	0.0601822	0	0	0	1.1893	0.663094	0.673692	0.47621	0.0405211	0.514015	1.05114	1.29096	1.83618	2.77071	3.68749	0.773912	0.0102853	0.396022	0.331357	0.246184	0.204933	0
PY2	20190313S1	0	0	0.450037	0	0	0	0.900781	0	0	0	0	0	2.01433	0.594408	0	2.75343	3.58339	1.28045	0.900781	0	0	0	0	0.15048
PY2	20190314G10	0	0	1.37209	0	0	0	0.878714	0	0	2.71324	0	0	2.31122	2.18996	1.11439	1.85242	5.61214	3.35941	0.413386	0	0	0	0.63968	0.227903
PY2	20190314G4	0	0.417966	0.046925	0.289907	0	0	0	0	0.143008	1.54538	0	1.90037	1.68832	1.81179	3.26699	1.39296	5.1536	2.2796	0.245806	0.496999	0	0.109127	0.019035	0.91202
PY3	20180510C12	0	0	0.0581203	0	0	0	0	0	0.105383	0.594513	0	0	0	0.0085126	0.474353	0	1.06102	0	1.4486	1.15148	0	1.82281	1.07278	1.35388
PY3	20180510C13	0.0112348	0	0.0865311	0	0	0	0.527587	0	0.0278539	1.89618	0	0	0.00563319	1.48306	1.78695	0.00563319	0	0.112105	3.02759	1.47015	0.476297	0.871157	1.01409	2.97882
PY3	20180510C14	0	0.026639	0.142352	0	0	0.00895875	0	0	0	0.787032	0	0	0	0.701555	0.165497	0	0.646526	0	0.710439	1.73369	1.79233	0.646526	1.71281	1.69148
PY3	20180510C15	0	0	0.0996888	0	0	0	0.0544008	0	0	0	0	0	0.72718	0	0.0343457	0	1.39104	0.0138802	0.00696417	0	0	0.00696417	0.631563	3.21292
PY3	20180510C3	0.0137688	0	0.123728	0	0	0	0.376732	0	0	1.29987	0	0.0205828	0.522519	0.0137688	0.141937	0	0.574581	0	2.2891	0.98231	0.926259	1.5538	0.674755	1.74651
PY3	20180510G10	0.0197633	0	0.0581552	0	0	0	0	0	0	1.54811	0	0.67196	0	0.00993045	1.43355	1.296	0.630331	0	2.39516	0	0.874297	0.796403	1.08386	2.14766
PY3	20180510G2	0.0229431	0	0.0958278	0	0	0	2.18066	0	0.0229431	1.62775	0	0	0	0	1.14761	0	0.925851	0.00770635	2.62154	0.00770635	1.20486	2.46872	0.338098	2.05314
PY3	20180510G5	0.00656937	0.00656937	0.123827	0	0	0	0.00656937	0	0	0	0	0	0	0.123827	0.0324236	0	0.01958	0	1.50988	0.567899	0	0	2.46609	3.559
PY3	20180510G6	0.00837527	0	0.52949	0	0	0	1.7466	0	0	1.49252	0	0	0.183862	0.0249183	0.016681	0	0.362796	0	2.31836	1.58802	0.494204	0.797288	0	1.55126
PY3	20180510G7	0.0155707	0	0.179114	0	0	0	1.45756	0.515683	0.159239	1.32909	0	0	0.248785	1.23553	1.73493	0	1.5795	0	1.62378	1.9004	1.30597	1.39732	1.61913	2.36196
PY3	20180510G8	0.0149484	0	0.0933943	0	0	0	0.0369602	0	0.0933943	1.91335	0	0	0	0	0.325013	0	0	0	2.33287	0.962802	0.0149484	0.830829	1.27828	2.11225
PY3	20180510G9	0.0150687	0	0.205177	0	0	0	2.19906	0.134738	0.06609	1.30902	0	0.49328	0.46983	0	1.87704	0	1.19857	0	3.06896	2.54565	1.31719	2.40252	0	2.77642
PY3	20180516G10	0.013884	0.013884	0.0805516	0	0	0	0.124708	0	0	0.0207543	0.00696608	0	0.0805516	0.013884	2.00662	0	2.00474	0	0.0477732	1.07239	0	1.64485	0.034355	0.0207543
PY3	20180516G13	0	0	0.0775235	0	0	0	1.57233	0	0	0.399429	0	0	0.0217457	0.595206	1.39289	0	2.44243	0.180533	0	1.1763	0.279471	1.94509	0.00730125	0.0569697
PY3	20180516G3	0.0132614	0	0.0832127	0	0	0	1.33941	0.171341	0	1.69845	0	0	0	0.00665266	0.0132614	0	0.0132614	0	0.0132614	2.04315	0.277929	0.0263492	0	0.0263492
PY3	20180516G7	0	0.0149967	0.147257	0	0	0	0.0149967	0	1.1266	0.0297717	0	0	0.00752644	0.246492	2.36675	0.00752644	0	0	0.275586	1.68583	0.600745	0.404544	0.0149967	0.0149967
Figure 1G
Pathology	SubType	Freq	Percentage				Brain area	SubType	Freq	Percentage
FCD	INT	31	35.23				FL	INT	13	30.95
	PY1	43	48.86					PY1	24	57.14
	PY2	14	15.91					PY2	5	11.9
	PY3	0	0					PY3	0	0
PT	INT	13	19.7				IL	INT	0	0
	PY1	40	60.61					PY1	8	80
	PY2	9	13.64					PY2	2	20
	PY3	4	6.06					PY3	0	0
TLE	INT	9	20.93				PL	INT	1	12.5
	PY1	18	41.86					PY1	7	87.5
	PY2	4	9.3					PY2	0	0
	PY3	12	27.91					PY3	0	0
							TL	INT	39	28.47
								PY1	62	45.26
								PY2	20	14.6
								PY3	16	11.68

## Sheet: Figure 2
Figure 2C
		Reobase(pA)				Rin(mΩ)				Cm(pF)				Membrane_potential(mV)				Threshold(mV)				Afterhyperpolarization(mV)				Peak(mV)				Halfwidth(ms)				Upstroke Downstroke Ratio				Latency(ms)				Adaptation_index				Ins.freq(Hz)
	Cell ID	INT	PY1	PY2	PY3	INT	PY1	PY2	PY3	INT	PY1	PY2	PY3	INT	PY1	PY2	PY3	INT	PY1	PY2	PY3	INT	PY1	PY2	PY3	INT	PY1	PY2	PY3	INT	PY1	PY2	PY3	INT	PY1	PY2	PY3	INT	PY1	PY2	PY3	INT	PY1	PY2	PY3	INT	PY1	PY2	PY3
	1	10	40	280	40	727.522	400.2	60.2	461.4	25.4838	80.9345	267.442	101.452	-58	-68.3	-71.5	-74.2	-45.0317	-37.3779	-42.3889	-40.1306	-17.8711	-21.2402	-9.64355	-10.6812	2.24609	43.457	44.7082	22.7661	0.88	1.38	0.9	1.78	2.15218	3.44509	1.56014	3.18812	74.48	111.05	154.99	84.42	0.005797	0.036757	0.289799	0.051398	125.945	74.7943	104.167	120.048
	2	0	60	20	20	385.9	213.1	630.9	449.4	37.0303	117.504	52.8927	38.4068	-77.6	-77.7	-67.7	-73.4	-45.2881	-41.2842	-32.5012	-46.9055	-21.1487	-8.19092	-25.0305	-9.8877	13.1531	43.158	57.8613	29.3274	0.71	1.47	1.13	1.93	1.99419	4.50007	4.04717	3.52314	12.95	266.67	358.44	113.24	0.004939	0.071795	0.052715	0.029966	174.52	51.3875	77.0416	111.607
	3	20	160	80	0	553.3	105.8	335.4	434	73.5044	160.68	102.892	39.424	-66.6	-78.3	-78.1	-65.8	-39.3066	-42.6941	-37.1521	-44.8608	-24.2004	-8.87451	-20.5261	-15.2283	23.9258	53.2532	54.0832	40.2222	0.8	1.47	1.19	1.56	2.25257	5.591	3.90727	3.7025	131.45	88.66	197.02	49.45	0.00512	0.183871	0.055854	0.02104	115.473	90.9918	57.2082	106.496
	4	20	160	20	60	403.5	106.6	580.1	403.9	42.2553	128.612	42.9409	45.9767	-76.8	-77.7	-53.3	-63.7	-39.2456	-41.3147	-41.394	-41.4124	-18.2495	-7.94678	-15.9912	-12.4817	15.2893	52.4231	42.7978	46.936	1.26	1.41	0.77	1.35	2.29059	5.11625	1.99261	4.92444	164.16	88.58	50.38	98.06	0.017116	0.103336	0.007111	0.065392	117.786		139.082	135.501
	5	40	20	100	60	773.9	485.8	202.7	428.2	29.9005	70.7287	132.659	45.0958	-74.8	-70	-71.9	-69.7	-41.2598	-36.676	-35.5835	-43.0298	-24.5056	-9.53369	-14.3188	-3.60107	24.0784	40.4724	55.3162	17.395	0.76	2.26	1.26	1.76	2.369	5.51425	4.28142	2.72179	44.35	112.02	181.93	71.54	0.020487	0.039909	0.057538	0.024705	107.991	39.2773	76.8049	143.267
	6	40	20	80	40	370.2	729	200.4	250.6	20.9886	54.7188	130.639	64.6848	-68.1	-50.4	-62	-71.1	-40.741	-44.696	-24.585	-41.0767	-21.8201	-10.3821	-16.394	-10.8643	15.1672	37.7258	65.7776	45.4407	0.7	1.74	1.07	1.37	1.96511	4.26524	4.03619	4.27019	36.73	96.69	231.51	136.31	0.00556	0.24975	0.05655	0.024893	169.779	39.4477	105.82	150.376
	7	20	20	140	40	1197.7	124.9	125.7	377	23.7956	204.243	278.043	56.6048	-59.7	-48.9	-70.3	-80.9	-38.2385	-42.2607	-35.7117	-38.2385	-23.7122	-14.3738	-14.325	-12.6343	19.2261	44.8975	55.0354	42.9688	0.58	1.26	1.58	1.78	1.713	3.44113	6.46741	4.30014	205.93	275.45	206.82	100.93	0.005459	0.049583	0.055721	0.033042	185.185	112.74	46.8823	106.044
	8	0	200	140	80	686	113.4	127.9	533.4	23.1195	243.386	187.881	76.3405	-57.8	-63.9	-69.5	-76.1	-44.3115	-31.3049	-37.3535	-38.4216	-20.8435	-16.5283	-12.8479	-10.0098	8.94165	58.4168	54.8767	49.7131	1.12	1.64	1.42	1.4	2.35911	4.92208	5.14819	5.32212	77.8	113.19	210.44	256.15	0.007751	0.057393	0.050226	0.063375	162.866	57.8704	53.6481	154.56
	9	20	180	60	60	214.5	109.6	187.5	346.2	20.0466	376.825	201.547	80.4737	-70.4	-71.9	-68.9	-64.5	-37.8418	-34.2468	-38.8062	-38.269	-25.9094	-12.5061	-12.5	-12.5122	36.8347	56.7749	50.7385	46.9055	0.85	1.64	1.25	1.36	2.68518	5.80211	4.19815	4.02265	32.09	392.14	259.59	104.8	0.009734	0.067679	0.047393	0.024035	88.8889	57.9374	66.0939	136.799
	10	60	180	100	20	174.6	251.8	160.1	214.7	60.5384	165.29	154.903	73.0787	-63.9	-69.9	-72.3	-80.2	-47.644	-32.9407	-33.3984	-36.9873	-7.59888	-11.3953	-13.8794	-14.8315	6.31104	57.3547	62.2131	49.3774	1.21	1.62	1.28	2.3	2.44015	5.70594	6.92321	4.90748	24.59	337.47	184.49	96.7	0.125565	0.077022	0.067801	0.027627	92.5926	53.4474	61.1995	75.4148
	11	0	60	180	40	214.5	175.8	240		46.993	154.551	97.9583		-58.9	-67.1	-59.4	-66.4	-54.3762	-34.8755	-23.114	-39.1846	-7.83081	-12.6343	-20.3796	-6.53076	19.5129	51.9714	52.8503	28.595	1.63	1.32	1.73	1.77	3.43204	4.23485	2.90453	3.2844	170.42	253.96	80.41	147.59	0.063471	0.088884	0.082284	0.045857	71.1238	86.4304	24.2954	144.509
	12	100	180	160	40	101.6	138.5	112.043		179.528	251.986	242.496		-55.7	-68.1	-62.6	-83.2	-40.3015	-32.6477	-33.7036	-41.0156	-19.9463	-20.99	-10.1196	-16.2048	48.6816	49.5911	53.302	44.9524	1	1.24	1.49	1.51	3.18909	3.61302	4.79316	3.94789	108.18	168.32	255.73	55.14	0.022601	0.039398	0.096404	0.019976	92.8505	68.918	53.3049	67.5676
	13	20	120	120	60	453.7	83	158		34.0533	65.6626	158.544		-37.3	-69.4	-62.5	-72.4	-44.5374	-39.502	-40.5212	-40.0391	-24.292	-10.8887	-14.4653	-13.031	25.061	48.3582	51.0315	51.7883	0.66	1.36	1.25	1.41	1.91143	3.65066	3.43285	4.10478	48.61	450.86	303.28	142.73	0.005239	0.053631	0.030204	0.069203	141.443	86.881	64.7668	68.6342
	14	60	260	60	20	162.8	514.2	287.8		69.2875	58.4986	105.698		-47	-72.6	-55.5		-51.1353	-38.2874	-37.738	-45.7153	-12.9639	-9.42993	-13.1592	-9.67407	20.0561	54.0344	46.7285	27.8931	0.87	1.86	1.47	2.1	2.49382	6.2775	3.80333	4.11906	33.7	181.44	292.04	175.36	0.351087	0.066411	0.072433	0.020732	59.6303	34.1064	66.4011	53.7057
	15	20	40	60		309	121.6	290.4		62.7832	370.724	105.613		-33.8	-51.6	-63.6		-53.9673	-38.1836	-39.8987		-4.1626	-14.3555	-20.9473		51.8738	46.9177	44.1528		1	1.31	1.22		2.40512	4.32205	3.03979		45.46	84.32	148.39		0.015374	0.069586	0.041115		99.9001	122.249	50.9424
	16	40	100	40		201.5	87.1	462.4		51.3151	179.564	67.2362		-71.71	-65.3	-56.1		-50.6104	-36.6455	-32.3242		-10.7056	-9.00269	-22.8394		18.4143	64.3433	56.7871		0.89	1.75	1.24		2.52916	6.70399	4.0124		34.01	170.54	108.19		0.191369	0.139426	0.078026		63.4518	34.5901	66.9344
	17	100	340	120		396.3	89.2	150.3		63.891	192.825	164.604		-62.2	-68	-73.2		-40.2649	-14.4958	-31.9824		-22.5037	-10.4675	-19.5007		40.8386	79.8462	55.6641		0.47	1.66	0.84		2.2312	6.55132	3.41549		66	183.42	282.21		0.02265	0.313696	0.039806		140.845	44.0335	82.2368
	18	60	20	60		362.8	109.6	319.8		29.2448	151.186	132.614		-46.1	-70.1	-65.2		-40.1001	-41.3879	-40.0879		-19.8608	-19.0002	-11.2061		25.4273	19.4397	48.6389		0.5	1.06	2.43		1.87219	1.75543	3.92772		54.43	128.08	190.21		0.005794	0.015205	0.058079		222.222	112.108	25.2972
	19	40	200	80		512.6	130.5	227.2		28.6383	88.3525	127.509		-49.3	-71	-80.9		-43.6829	-34.7229	-43.1396		-23.1323	-13.6719	-12.4573		38.2812	68.7317	55.8044		0.83	1.5	1.79		2.41686	7.11442	4.38606		360.94	170.7	187.85		0.008155	0.072555	0.055459		78.4314	50.8906	53.3618
	20	20	120	220		350.6	147.295	99.3129		43.5539	118.579	143.083		-68.3	-54.9	-66.4		-54.6997	-37.4207	-33.0505		-1.67847	-12.4329	-11.2305		46.3623	53.9246	48.3704		1.09	1.88	1.57		3.25968	7.08056	4.908		281.05	271.18	146.24		0.052978	0.055773	0.147611		62.7746	58.8928	46.6853
	21	120	140	80		824.2	230.9	127.4		15.6637	125.07	323.862		-57.2	-64.6	-59.5		-41.2354	-38.9648	-40.9546		-8.03223	-12.146	-11.0474		52.0996	56.5369	50.6897		1.82	1.09	1.52		6.92601	3.8175	5.30734		184.78	122.75	206.42		0.095941	0.150374	0.032102		33.5121	40.2901	48.8281
	22	40	100	90		774.4	248.5	132.359		29.3388	35.7399	183.894		-53.6	-67	-71		-42.5476	-42.3096	-57.8613		-19.9585	-7.66602	3.97949		50.531	41.3818	50.4089		0.66	1.45	1.56		1.97588	4.23585	5.90371		146.23	346.08	448.34		-0.00257	0.050594	0.033946		14.7973	49.8008	43.3651
	23	80	60	120		204.8	362.9	182.6		86.3281	99.6059	59.4195		-51.3	-54.3	-61.6		-44.4336	-39.2029	-28.9001		-16.0156	-7.26318	-18.0969		11.499	57.3792	67.1387		0.7	1.59	0.89		1.88087	5.46899	3.78891		62.81	250.67	93.25		0.011007	0.063737	0.008796		189.394	61.8812	85.9107
	24	40	60	140		104.196	279.1	110.543		93.094	170.414	206.254		-53.6	-70.7	-63.8		-59.436	-38.6536	-45.8313		-10.0464	-7.1167	-11.9385		24.8169	55.0415	49.1455		0.51	1.63	2.2		1.65105	5.18188	6.18537		6.9	13.34	200.55		0.003516	0.046723	0.028791		257.069	155.28	22.0507
	25	40	80	200		268.6	171.23	149.327		41.3626	123.43	180.008		-61.7	-66.5			-50.3662	-41.5833	-33.0078		-17.2485	-17.3706	-12.8052		22.1191	40.6982	51.1108		0.77	0.51	1.78		1.62434	1.8733	4.66438		334.9	120.97	219.34		0.011529	0.011517	0.155913		168.067	72.7273	62.8535
	26	120	80			121.6	318.481			69.079	128.637			-53.3	-63.1			-44.6228	-43.3228			-20.0195	-8.5083			18.0298	48.1201			0.5	1.64			1.51733	4.28838			23.08	155.49			0.005194	0.038603			221.73	70.7714
	27	20	100			453.735	293.928			35.5494	266.729			-55.7	-64.8			-47.6685	-40.5945			-14.7156	-5.68237			37.7563	49.4019			0.58	1.46			1.87545	4.46389			44.17	164.66			0.006475	0.072337			176.678	72.2543
	28	40	80			217.18	148.315			82.9264	102.933			-54.6	-66.8			-51.4465	-34.7168			-17.7124	-12.6099			29.8157	46.6858			0.67	1.28			1.59431	2.62998			64.41	105.69			0.013261	0.148442			171.527	63.4921
	29	20	120			226.301	494.3			86.9638	175.618			-57.6	-70			-42.0471	-32.5745			-25.7324	-15.2344			44.3237	45.9534			0.5	1.14			2.24836	2.46901			18.27	270.83			0.006414	0.172223			189.394	36.7242
	30	40	100			372.663	117.3			62.8718	216.323			-64.6	-72.5			-46.6675	-38.3057			-16.3147	-11.6455			28.9246	46.8811			0.56	1.74			2.04189	4.93921			60.68	200.43			0.005761	0.074688			167.785	65.8328
	31	20	40			326.7	68			31.6192	206.4			-71	-75.4			-43.2129	-47.0032			-8.60596	-14.1235			21.5454	25.8118			1.73	1.46			3.42375	2.64262			10.77	165.34			0.012568	0.018362			63.4921	68.3527
	32	0	20			235.3	75			43.6464	166.526			-69	-71			-44.342	-38.8916			-16.2659	-19.9829			38.1775	53.9185			0.94	1.22			2.90203	4.54745			41.51	153.74			0.017649	0.035653			97.4659	101.42
	33	60	160			331.1	71.1			62.6397	118.129			-56	-61.8			-36.499	-36.8958			-16.3879	-8.39233			55.9082	47.5159			0.75	1.26			4.14612	4.24139			250.39	188.59			0.027554	0.055473			79.936	54.2594
	34	90	280			158.5	120.8			80.6309	160.422			-52.1	-60.2			-46.3257	-33.4778			-16.51	-19.5923			38.9099	61.2488			0.39	0.96			1.96337	5.04657			568.79	145.38			0.001787	0.042705			245.7	136.24
	35	50	240			1574.7	256.2			13.7042	60.1609			-52.2	-75.1			-34.9731	-34.1797			-33.1726	-16.0522			36.5295	57.7698			0.57	0.79			1.98908	3.7599			123.08	158.05			0.009106	0.072214			83.9631	111.483
	36	150	280			376.7	584.1			23.2015	146.524			-60.8	-70.6			-36.8652	-32.6538			-26.001	-16.4185			34.9426	60.1807			0.3	1.02			1.55474	4.74895			14.05	154.01			0.000856	0.060424			284.091	134.048
	37	50	180			174.909	112.2			38.5343	131.943			-55.9	-43.9			-51.9958	-34.6985			-9.63135	-16.3269			21.8933	52.7344			1.85	0.92			3.98853	3.47701			91.93	101.28			0.002071	0.048547			53.8213	99.7009
	38	40	40			657.9	225.4			23.955	126.379			-57.9	-64.4			-42.7673	-39.5813			-25.0061	-14.3127			33.9905	55.2978			0.5	0.75			1.85147	3.91894			401.55	53.85			0.001018	0.030417			184.843	124.07
	39	60	40				264.6				112.057			-63.3	-63.9			-44.165	-38.7268			-11.8713	-17.9749			8.06274	43.7012			0.63	0.82			2.15083	2.88059			65.5	200.41			0.003331	0.024678			124.533	38.8048
	40	40	160				209				144.891			-50.6	-64.3			-67.5232	-37.2925			1.30005	-14.3738			33.3923	49.4385			0.99	1.89			2.92674	5.54675			67.18	141.41			0.005521	0.036319			157.729	72.7802
	41	30	80				206.5				156.728			-73.2	-54.2			-39.978	-34.0881			-23.9868	-12.4207			23.9258	60.9436			0.4	1.14			1.84053	4.20745			238.07	206.53			0.000348	0.04079			187.617	29.1375
	42	120	100				237.8				177.366			-55.7	-69.7			-34.0271	-32.4768			-19.0125	-9.87549			43.2129	35.8643			0.31	2.63			1.586	4.72925			14.76	38.31			0.000834	0.193952			229.358	4.16008
	43	60	120				199.7				64.5084			-54.6	-65.8			-40.9241	-34.3018			-19.3237	-17.511			34.0393	33.2336			0.88	2.17			2.95762	3.88919			37.9	21.82			0.000237	0.16644			8.142	20.9732
	44	70	40				125.1				167.095			-75.5	-52.7			-30.2124	-37.7197			-26.7944	-14.5264			35.5835	37.9639			0.34	1.49			1.92259	4.72692			145.28	173.19			0.001578	0.069579			187.266	64.5161
	45	5	100				194.5				145.662			-53.5	-54.9			-50.4761	-39.3372			-14.4653	-13.3789			28.9002	53.6377			0.9	1.56			3.45486	3.50771			64.5	245.5			0.006646	0.067139			58.651	64.3501
	46	10	80				209.8				125.174				-55.3			-37.0789	-41.333			-12.6648	-9.2102			35.5835	51.2634			0.85	1.63			2.49151	3.83911			120.78	488.1			0.043432	0.06212			39.9521	34.5066
	47	90	60				244.3				87.4763				-68.9			-32.7759	-39.3127			-14.4653	-10.4309			44.281	53.772			0.77	2.29			2.64398	6.22853			50.77	155.33			0.003083	0.078501			164.745	36.0101
	48	10	100				421.6				97.4281				-65.2			-37.4146	-38.7878			-18.3716	-11.438			33.3862	51.2146			0.71	1.92			1.84563	5.03004			144.38	16.96			0.00723	0.065317			104.167	14.8148
	49		140				392.7				80.4817				-61.4				-53.4973				-5.2063				19.3543				3.14				6.08107				232.39				0.0629				36.3901
	50		100				319.7				171.934				-62.4				-34.1309				-18.4265				54.8889				1.77				4.67161				197.53				0.059741				49.7512
	51		80				144.3				129.227				-57.9				-42.2424				-8.65479				50.3113				1.73				4.28679				260.31				0.089606				49.6032
	52		60				292.2				131.266				-70.9				-42.3584				-7.26318				52.3499				2				5.2045				36.06				0.086726				31.4861
	53		40				191.9				319.893				-76.2				-38.0859				-19.1956				52.3987				1.79				4.29505				368.85				0.027686				45.9559
	54		20				92.0933				203.524				-79.2				-38.1165				-14.8315				59.6924				1.84				5.23637				87.12				0.054842				79.1766
	55		40				114.188				184.897				-77.6				-36.2244				-18.0359				57.373				1.26				4.71437				190.69				0.084986				88.2613
	56		100				146.676				133.209				-71.4				-32.6843				-18.8599				67.6575				1				4.96173				188.08				0.037717				48.3793
	57		20				107.2				96.1337				-78.4				-41.7175				-12.3901				54.3823				1.4				6.18213				93.56				0.045893				69.4444
	58		40				80.3048				97.0268				-68.1				-41.5649				-13.3972				48.0957				1.38				3.96076				273.25				0.181664				46.2963
	59		220				136.457				98.7813				-60.1				-39.2944				-10.9497				56.6711				1.86				6.44827				241.18				0.036741				62.9723
	60		220				212.489				144.627				-69.1				-35.8215				-14.5447				65.686				1.27				5.3049				308.03				0.191683				37.4813
	61		80				84.8389				114.235				-72.6				-45.3613				-5.68848				51.1597				2.38				5.93181				177.82				0.078252				28.8517
	62		130				283.8				171.774				-70				-33.9355				-19.3481				66.6199				1.22				5.88695				281.49				0.06785				39.7141
	63		220				135.76				145.53				-71.6				-33.3557				-21.4844				59.2346				1.08				4.13364				149.3				0.047019				46.9704
	64		140				157.7				120.741				-63.9				-38.6047				-13.6108				51.6968				1.37				5.64251				89.11				0.024615				61.7665
	65		80				234.8				160.594				-67.4				-32.959				-19.3176				53.8635				0.99				3.93949				461.6				0.048837				49.554
	66		240				154.8				110.4				-69.9				-32.0435				-16.7847				64.6057				1.28				6.49826				132.22				0.014402				38.6997
	67		40				204.8				201.717				-69.7				-38.9709				-18.1885				46.5088				1.5				5.52214				220.46				0.030689				42.0345
	68		140				98.7026				176.832				-69.7				-35.3394				-17.0593				56.1523				1.03				4.12731				127.28				0.019107				59.0667
	69		80				130.406				169.007				-69.5				-35.0647				-12.9089				53.4668				1.16				3.63971				414.72				0.044053				50.3778
	70		40				48.9328				115.049				-59.1				-37.9028				-11.9934				39.4287				1.45				2.749				282.85				0.037719				33.7154
	71		70				166.364				99.4571				-51.5				-19.1345				-28.7476				45.9595				1.15				3.92959				287.03				0.151745				79.6813
	72		70				225.725				119.35				-62.6				-34.3323				-14.1602				50.6897				1.29				4.2058				252.82				0.034358				29.9043
	73		190				221.366				140.547				-66.8				-37.2498				-18.28				56.488				1.42				5.49714				287.72				0.208494				57.0125
	74		150				164.429				157.945				-40.4				-34.1003				-18.7012				47.5159				1.28				3.22225				75.34				0.102582				56.1482
	75		520				126.5				268.651				-68.2				-37.3962				-6.68335				56.4636				1.47				4.99084				153.31				0.267626				65.189
	76		120				92.4247				111.211				-65.8				-29.7546				-8.1604				58.8928				1.37				4.34496				209.14				0.089057				37.9939
	77		80				111.5				131.202				-75				-37.4268				-13.3118				46.9543				1.4				3.94855				207.49				0.062088				49.6771
	78		60				156.4				199.857				-60.6				-40.0452				-7.49512				48.6389				1.52				4.65671				228.39				0.191174				57.0776
	79		80				146.955				88.3804				-60.2				-42.2668				-14.0869				54.425				1.68				5.13361				92.76				0.106006				90.9091
	80		160				251.3				56.0794				-63.2				-32.9163				-15.3503				48.0774				1.34				4.24451				112.11				0.11627				40.2091
	81		200				564.2				111.95				-64.2				-37.7258				-9.99145				50.9216				1.31				4.58446				181.55				0.153818				63.9795
	82		160				111.3				34.6826				-68.7				-34.1797				-12.5732				53.3753				1.23				5.12896				121.74				0.170368				58.548
	83		200				417.5				211.511				-75.5				-34.2834				-11.3892				54.0466				1.33				4.13728				195.93				0.045387				83.8223
	84		100				108.032				97.4291								-38.2324				-11.5662				55.304				1.21				3.5807				163.88				0.034799				40.5022
	85		140				89.8089				62.7129								-45.0562				-8.52051				46.814				1.22				3.67818				213.99				0.170741				43.1593
	86		0				87.5418				158.015								-42.8467				-17.6697				33.5388				2.37				4.85474				210.11				-0.02585				48.9956
	87		120				82.3975				79.6215								-30.426				-18.3411				56.2439				0.92				3.36821				123.21				0.026089				26.8529
	88		10				145.438												-34.6985				-20.2332				27.3132				0.73				1.94932				86.79				0.125236				147.71
	89		200																-38.7878				-10.3699				48.9807				0.87				3.56074				70.73				0.09507				46.7508
	90		200																-36.5295				-14.5569				54.8096				0.91				3.12584				186.14				0.085037				34.3407
	91		180																-39.2761				-12.9089				55.2673				0.91				2.7106				154.64				0.05931				161.031
	92		190																-34.6069				-14.2212				61.0352				0.81				3.61158				89.99								117.096
	93		110																-36.377				-20.813				49.1943				0.72				2.78416
[truncated: 4 more columns]

## Sheet: Figure 3
Figure 3 E
	cell ID	Volume (mm3)	NFKBIA Puncta Counts	CDKN1A Puncta Counts	CCL2 Puncta Counts	CUX2 Puncta Counts	NEFM Puncta Counts	NEFH Puncta Counts	Cluster
	2	217	16	8	6	5	21	2	PY1
	3	20	7	0	0	18	9	2	PY1
	4	37	30	0	0	64	35	5	PY1
	5	24	2	0	1	25	13	2	PY1
	6	101	2	5	2	1	4	1	PY1
	7	573	1	4	3	13	21	7	PY1
	8	53	35	0	0	120	47	9	PY1
	9	179	2	0	2	51	19	3	PY1
	10	707	25	10	11	160	108	17	PY1
	11	95	9	14	1	7	17	2	PY1
	13	347	13	8	13	1	2	3	PY1
	16	409	4	7	2	220	42	14	PY1
	19	274	12	13	3	26	9	4	PY1
	20	465	6	9	13	36	60	19	PY1
	22	633	12	8	2	7	44	9	PY1
	23	490	0	1	0	14	34	4	PY1
	24	30	1	0	0	3	5	2	PY1
	25	804	14	14	13	66	79	15	PY1
	26	134	4	2	2	5	11	1	PY1
	28	28	27	3	3	48	23	6	PY1
	29	195	7	5	4	11	6	3	PY1
	31	330	21	9	7	88	70	10	PY1
	32	489	2	4	3	3	14	14	PY1
	35	613	38	16	19	123	139	21	PY1
	36	662	29	11	5	78	70	17	PY1
	37	583	2	1	4	275	57	5	PY1
	38	205	3	2	3	5	10	3	PY1
	41	187	10	17	8	2	14	4	PY1
	43	477	13	17	14	23	4	2	PY1
	45	320	9	5	6	33	66	14	PY1
	48	77	9	7	3	4	6	2	PY1
	49	179	15	7	2	11	5	7	PY1
	50	67	23	3	12	155	83	37	PY1
	57	983	56	17	5	77	158	22	PY1
	58	190	33	4	0	101	41	7	PY1
	59	657	34	17	9	15	55	28	PY1
	63	318	4	3	1	54	31	1	PY1
	67	129	3	1	0	16	7	2	PY1
	70	86	11	23	2	4	5	3	PY1
	72	143	21	5	5	1	6	1	PY1
	74	97	13	3	1	10	5	2	PY1
	77	404	12	6	8	15	51	75	PY1
	78	325	30	7	5	24	20	20	PY1
	86	152	15	4	0	1	8	1	PY1
	88	47	2	1	4	2	4	2	PY1
	89	145	9	4	1	2	10	1	PY1
	90	599	29	11	5	34	55	7	PY1
	94	434	33	12	18	84	60	36	PY1
	95	315	7	8	3	4	19	7	PY1
	97	491	35	15	5	74	90	40	PY1
	98	105	35	16	3	38	12	3	PY1
	101	326	11	4	9	12	32	7	PY1
	102	700	42	21	17	95	81	10	PY1
	104	59	12	4	1	4	10	1	PY1
	105	223	15	2	2	75	48	10	PY1
	108	248	11	1	4	6	31	17	PY1
	109	427	28	15	6	42	37	24	PY1
	113	49	6	1	0	2	5	1	PY1
	114	63	2	0	1	2	3	2	PY1
	117	261	4	3	1	9	9	2	PY1
	119	936	25	10	6	114	147	13	PY1
	120	88	9	2	1	6	10	4	PY1
	122	139	11	3	2	6	6	2	PY1
	123	154	20	11	1	5	17	2	PY1
	131	100	2	0	0	3	3	1	PY1
	135	224	12	11	2	15	24	4	PY1
	138	404	7	4	2	43	45	2	PY1
	139	119	10	1	2	2	6	2	PY1
	142	256	8	7	1	14	12	11	PY1
	144	513	30	3	1	36	75	7	PY1
	146	454	20	5	4	156	63	8	PY1
	148	88	5	5	1	3	3	1	PY1
	149	256	23	9	0	5	11	1	PY1
	151	93	13	3	1	2	5	2	PY1
	158	125	19	3	1	5	3	2	PY1
	159	1094	35	10	3	121	165	30	PY1
	160	587	11	8	8	52	89	13	PY1
	162	71	13	0	8	38	27	11	PY1
	163	682	15	16	9	93	50	32	PY1
	164	728	53	15	18	70	104	18	PY1
	165	404	26	13	8	14	78	63	PY1
	166	364	12	11	6	117	56	2	PY1
	170	179	2	2	0	38	18	7	PY1
	177	431	17	6	6	97	61	14	PY1
	178	866	34	25	5	38	49	18	PY1
	179	412	25	9	7	33	37	19	PY1
	183	235	15	11	2	79	24	4	PY1
	186	701	15	3	2	100	58	12	PY1
	188	66	8	2	1	9	5	1	PY1
	196	206	3	2	0	8	12	1	PY1
	197	59	1	1	1	14	2	5	PY1
	205	555	31	12	3	24	156	17	PY1
	206	525	25	12	4	37	56	27	PY1
	208	117	11	7	3	6	13	2	PY1
	212	141	14	1	1	2	11	1	PY1
	219	443	38	14	6	31	58	17	PY1
	220	75	13	2	2	2	6	2	PY1
	221	290	33	5	7	166	44	2	PY1
	222	59	7	3	1	2	6	1	PY1
	224	548	29	20	7	14	51	13	PY1
	225	311	41	16	5	87	76	13	PY1
	227	463	37	21	9	75	43	5	PY1
	232	375	28	10	2	32	29	3	PY1
	233	887	45	11	4	67	217	41	PY1
	234	129	5	1	0	1	12	3	PY1
	236	148	12	2	0	44	21	1	PY1
	237	677	13	7	7	47	54	8	PY1
	238	435	61	9	8	16	35	8	PY1
	240	133	27	10	1	6	21	1	PY1
	243	263	27	7	1	31	69	10	PY1
	245	230	13	3	1	61	45	2	PY1
	246	211	21	2	0	7	13	1	PY1
	251	803	22	10	10	135	154	22	PY1
	254	128	11	5	1	6	9	2	PY1
	255	355	12	9	4	2	43	24	PY1
	259	1105	23	16	10	69	170	14	PY1
	260	153	17	7	2	3	14	2	PY1
	261	110	12	7	7	6	19	3	PY1
	262	262	29	11	7	8	39	2	PY1
	269	173	6	0	2	3	15	2	PY1
	270	304	30	2	1	56	31	4	PY1
	271	128	14	19	4	11	5	1	PY1
	274	462	22	15	5	46	80	27	PY1
	275	329	54	23	4	10	61	3	PY1
	276	61	12	2	3	52	36	8	PY1
	277	22	1	4	0	2	1	1	PY1
	278	84	16	14	1	4	13	1	PY1
	279	151	35	3	3	6	15	1	PY1
	281	76	5	4	0	4	9	3	PY1
	284	148	44	5	31	52	41	1	PY1
	286	254	14	0	1	1	47	3	PY1
	288	277	38	5	3	14	35	5	PY1
	289	22	2	2	0	4	1	1	PY1
	291	589	27	5	9	76	229	39	PY1
	295	193	19	25	0	8	22	1	PY1
	296	182	4	1	1	8	34	4	PY1
	298	532	14	3	3	5	73	10	PY1
	299	446	52	7	11	34	60	10	PY1
	301	284	14	2	1	7	15	1	PY1
	302	535	25	10	3	58	88	6	PY1
	303	561	42	9	13	53	92	19	PY1
	304	1262	35	8	10	211	144	14	PY1
	308	153	16	2	1	45	62	3	PY1
	309	37	1	0	0	7	9	1	PY1
	312	1115	51	14	8	91	150	9	PY1
	314	112	11	12	1	5	7	1	PY1
	315	329	9	4	6	4	34	23	PY1
	318	78	3	0	1	1	16	1	PY1
	320	610	32	5	4	48	123	9	PY1
	321	567	29	13	18	84	104	44	PY1
	322	75	18	1	2	48	38	5	PY1
	323	741	27	7	8	43	95	5	PY1
	324	494	12	3	0	9	74	4	PY1
	325	892	56	23	7	102	264	11	PY1
	332	104	7	6	1	2	9	3	PY1
	334	360	46	19	12	46	55	4	PY1
	335	585	30	13	3	9	21	11	PY1
	338	418	16	7	6	28	62	29	PY1
	342	380	7	8	2	8	39	9	PY1
	348	646	43	12	17	47	58	20	PY1
	352	529	33	8	8	139	176	13	PY1
	356	359	22	9	6	38	54	16	PY1
	358	345	12	0	1	133	41	12	PY1
	362	477	12	12	12	57	31	2	PY1
	363	120	3	0	2	2	8	13	PY1
	364	572	42	12	10	158	104	12	PY1
	366	127	3	1	0	66	16	3	PY1
	369	328	7	4	3	70	71	5	PY1
	375	502	22	7	7	24	60	27	PY1
	376	264	48	20	0	22	10	2	PY1
	377	1213	48	11	13	70	113	23	PY1
	378	570	41	6	6	158	189	8	PY1
	382	245	3	3	1	6	31	2	PY1
	383	442	19	7	2	13	32	10	PY1
	384	1460	16	12	13	16	114	43	PY1
	385	149	8	3	3	4	7	1	PY1
	386	700	25	13	6	48	69	26	PY1
	389	85	5	0	1	1	7	2	PY1
	391	161	12	9	2	2	9	2	PY1
	392	138	17	10	1	21	14	1	PY1
	396	114	7	3	0	3	5	2	PY1
	399	218	7	2	2	26	7	3	PY1
	402	66	3	6	0	5	6	1	PY1
	404	635	38	7	5	59	59	28	PY1
	407	400	8	2	3	12	16	29	PY1
	408	888	35	23	7	78	133	20	PY1
	409	166	21	3	0	34	20	1	PY1
	411	339	4	6	3	8	20	7	PY1
	415	618	11	3	4	29	54	28	PY1
	417	1182	33	17	9	38	176	17	PY1
	419	209	7	0	1	52	27	4	PY1
	422	327	20	13	2	3	28	2	PY1
	424	1148	20	18	11	20	205	37	PY1
	425	155	5	10	0	1	10	2	PY1
	426	238	22	2	2	15	13	1	PY1
	427	641	22	4	6	12	31	10	PY1
	429	92	0	0	0	15	9	1	PY1
	432	378	0	0	2	1	16	21	PY1
	433	764	13	9	8	41	57	8	PY1
	434	173	9	3	4	4	27	2	PY1
	435	1117	40	11	1	44	94	21	PY1
	436	252	40	1	1	56	50	1	PY1
	437	515	18	5	3	11	27	4	PY1
	438	842	18	8	9	20	82	15	PY1
	439	330	23	7	7	44	35	6	PY1
	440	31	0	0	0	1	4	3	PY1
	442	1280	41	22	9	50	170	14	PY1
	444	772	22	4	11	28	91	7	PY1
	446	128	21	8	4	44	26	1	PY1
	447	659	10	3	6	1	75	20	PY1
	449	196	14	4	0	2	17	1	PY1
	450	596	17	23	4	5	16	6	PY1
	451	157	9	0	3	5	13	1	PY1
	452	287	16	0	1	103	70	13	PY1
	455	160	0	0	2	3	59	26	PY1
	456	388	8	1	2	1	28	6	PY1
	461	391	1	0	2	36	60	12	PY1
	1	1466	84	54	25	68	70	26	PY2
	18	1255	49	26	8	78	59	48	PY2
	21	1941	59	30	30	371	514	122	PY2
	27	92	88	13	21	191	85	29	PY2
	30	1146	55	33	36	164	385	107	PY2
	44	368	51	4	4	133	158	51	PY2
	46	1164	49	33	13	588	240	146	PY2
	47	943	184	51	30	342	344	145	PY2
	52	1637	118	38	21	329	499	89	PY2
	53	447	63	99	29	29	6	3	PY2
	55	412	52	47	6	51	23	9	PY2
	61	323	52	30	10	122	38	13	PY2
	66	1010	95	11	35	171	158	115	PY2
	69	345	54	50	0	12	23	1	PY2
	73	653	111	92	15	23	17	2	PY2
	79	516	75	8	9	156	177	12	PY2
	84	1062	46	33	17	149	132	31	PY2
	85	805	60	17	18	118	173	30	PY2
	87	720	97	13	20	102	244	59	PY2
	93	78	59	4	6	94	69	47	PY2
	96	1071	50	16	16	90	120	31	PY2
	100	696	69	6	10	99	146	16	PY2
	103	868	188	35	38	239	376	60	PY2
	106	1186	54	31	9	244	293	62	PY2
	107	989	102	29	12	81	233	44	PY2
	110	699	61	11	12	155	173	30	PY2
	112	1514	41	23	13	271	346	72	PY2
	118	555	63	71	16	7	14	5	PY2
	124	150	165	8	13	285	237	72	PY2
	125	1585	151	52	26	327	354	62	PY2
	126	2176	100	59	21	388	435	73	PY2
	127	984	74	166	4	57	17	5	PY2
	130	971	129	24	13	251	337	61	PY2
	133	516	50	6	6	82	137	37	PY2
	134	466	114	12	7	224	181	85	PY2
	136	1014	106	22	12	237	285	41	PY2
	137	1166	33	11	16	276	141	53	PY2
	141	1057	106	27	10	97	353	41	PY2
	150	484	56	10	1	133	109	24	PY2
	152	895	104	28	14	301	92	30	PY2
	153	411	52	11	2	194	57	3	PY2
	154	817	61	21	33	224	204	62	PY2
	155	1268	40	35	14	128	212	40	PY2
	157	1024	118	16	11	226	210	72	PY2
	161	985	44	16	20	132	188	29	PY2
	167	1419	194	272	44	348	56	12	PY2
	168	848	80	11	11	264	226	60	PY2
	171	1871	140	51	13	309	656	78	PY2
	173	685	80	21	14	80	262	31	PY2
	180	1100	78	28	19	339	243	25	PY2
	182	876	68	23	13	260	110	30	PY2
	185	564	63	13	21	706	75	8	PY2
	189	941	68	28	8	109	110	12	PY2
	190	164	181	24	38	244	233	58	PY2
	192	1503	55	39	32	86	203	336	PY2
	194	1751	73	26	14	133	164	46	PY2
	198	1274	83	15	12	189	321	52	PY2
	201	125	131	22	46	177	143	53	PY2
	202	830	215	23	38	328	502	69	PY2
	203	1216	99	30	46	110	180	18	PY2
	204	178	113	2	15	173	148	54	PY2
	210	1496	95	37	16	90	240	29	PY2
	211	809	93	21	14	74	199	27	PY2
	213	1545	78	23	16	260	303	52	PY2
	214	1960	310	26	25	417	1094	161	PY2
	215	1416	38	16	16	174	313	48	PY2
	216	857	97	14	15	115	147	22	PY2
	226	497	49	5	5	601	87	10	PY2
	228	42	59	2	8	91	59	31	PY2
	229	1145	30	11	8	189	131	51	PY2
	231	1124	176	15	22	279	408	111	PY2
	239	242	145	4	5	279	208	91	PY2
	242	381	47	7	5	80	115	22	PY2
	248	1021	55	14	9	124	155	26	PY2
	249	870	30	8	9	49	149	139	PY2
	250	1690	63	24	10	262	311	102	PY2
	256	1124	119	13	11	276	291	57	PY2
	258	1724	71	35	23	470	255	46	PY2
	264	519	39	4	4	222	194	46	PY2
	265	429	46	9	11	500	67	3	PY2
	266	839	84	15	25	165	196	32	PY2
	267	1488	69	18	28	166	169	20	PY2
	268	798	47	10	6	108	85	26	PY2
	280	967	80	15	15	575	255	24	PY2
	283	1259	108	43	25	253	225	27	PY2
	285	3038	167	39	39	775	1157	179	PY2
	290	645	71	12	10	194	166	21	PY2
	292	878	30	39	7	50	69	10	PY2
	294	935	106	14	29	175	307	49	PY2
	300	656	83	16	7	453	145	17	PY2
	306	2521	180	40	64	709	1531	395	PY2
	307	620	28	26	3	84	29	14	PY2
	313	483	38	42	5	79	22	3	PY2
	316	633	56	9	6	106	110	19	PY2
	329	834	171	18	49	269	347	43	PY2
	331	1896	163	37	36	397	579	97	PY2
	333	1240	113	100	29	292	69	7	PY2
	337	1089	126	19	36	345	319	93	PY2
	343	37	55	0	11	87	45	28	PY2
	344	1124	132	11	15	260	341	57	PY2
	345	360	83	39	18	203	48	1	PY2
	350	1249	62	22	11	313	257	32	PY2
	351	1381	58	18	17	219	333	63	PY2
	353	3097	364	356	136	1240	296	13	PY2
	360	2193	255	38	39	667	1028	193	PY2
	370	856	183	6	19	288	346	86	PY2
	371	1517	86	25	18	263	460	89	PY2
	373	969	102	12	27	195	277	95	PY2
	374	1159	104	24	15	487	253	22	PY2
	380	1185	61	9	31	328	303	23	PY2
	387	229	84	5	15	203	122	77	PY2
	397	1428	84	46	19	183	287	40	PY2
	401	1265	52	22	8	109	215	41	PY2
	403	1229	44	21	24	223	402	75	PY2
	414	1299	126	126	12	289	97	9	PY2
	416	976	138	24	31	236	241	48	PY2
	423	1078	100	11	2	214	199	31	PY2
	428	620	50	8	6	142	134	21	PY2
	430	648	73	6	21	104	182	21	PY2
	431	1434	21	17	11	42	218	146	PY2
	443	744	94	8	6	153	143	28	PY2
	448	900	105	6	27	189	227	43	PY2
Figure 3I
			Volume (mm3)		NFKBIA_Slope		CDKN1A_Slope		CCL2_Slope		CUX2_Slope		NEFM_Slope		NEFH_Slope
			PY1	PY2	PY1	PY2	PY1	PY2	PY1	PY2	PY1	PY2	PY1	PY2	PY1	PY2
		Slice 1	669.375	2771.82	0.0116107	0.0624074	0.00669001	0.0282187	0.00570151	0.0263183	0.00970167	0.00748704	0.14504	1.00005	0.0138683	0.351097
		Slice 2	517.531	1885.76	0.0178347	0.0505352	0.00864112	0.0300551	0.00690952	0.0204789	0.0369688	0.0902047	0.137357	0.6331	0.0173179	0.198929
		Slice 3	1209.48	4145.25	0.0020446	0.0236606	0.00255217	0.0043594	2.96809e-05	0.00310765	0.00992342	0.00777071	0.0276419	0.180189	0.0074787	0.0335803
		Slice 4	1562.18	4120.36	0.00855795	0.0257907	0.00446976	0.00975009	0.00125344	0.00589737	0.00666123	0.00488151	0.0249433	0.115721	0.000508344	0.00552701
		Slice 5	1011.02	1561.85	0.00762489	0.0140087	0.00244538	0.00323788	0.0031223	0.00203541	0.00205238	0.00266108	0.0224	0.0648571	0.00271641	0.00239134
		Slice 6	1010.51	2493.12	0.0114083	0.0735176	0.00290685	0.00695986	0.00546817	0.0466561	0.00701614	0.00506053	0.0749131	0.498139	0.0168737	0.207217
		Slice 7	1083.56	2024.96	0.0168581	0.0228646	0.00464997	0.00354976	0.00787357	0.00591295	0.00582544	0.00724982	0.0387416	0.112008	0.0238	0.0250323

## Sheet: Figure 4
Figure 4B
	FCD	NeuN+ CCL2+	NeuN+ CCL2-	NeuN+ NFKBIA+	NeuN+ NFKBIA-	NeuN+ P21+	NeuN+ P21-
	NeuN+ SMI+	69	45	51	36	84	86
	NeuN+ SMI-	165	1032	73	1385	194	1014
Figure 4D
			CCL2+NeuN+/NeuN+%	NFKBIA+NeuN+/NeuN+%	P21+NeuN+/NeuN+%
		ID
	FCD	3	16	12.3711	19.8271
		17	10.8048	7.11115	10.0719
		27	34.889	7.17499	16.7955
		28	13.8728	11.0873	18.3333
		29	62.5	16.9729	51.7105
	Ctrl	68	0	0	0
		70	2.5	4.7619	0.819672
		71	0	7.40741
		72	0	0	13.9535
		73	0	0	6.97674
		74	12		1.78571

## Sheet: Figure 5
Figure 5C		Number of β-gal cells/mm2
	Sample	FCD	TLE	PT	Ctrl
	1	4	0	35	0
	2	2	4	2	0
	3	6	11	4	0
	4	8	5	10	0
	5	25	28	12
	6	12	30	21
	7	10	41	20
	8	25	24	16
	9	9	12	4
	10	17	19	20
	11	9	10	15
	12	6	26
	13	16	5
	14	5	5
	15	8.5	27
	16	7	70
	17	0	9
	18	27
	19	4.5
	20	13.5
	21	11
	22	4.5
	23	13.5
	24	3
	25	3
	26	21.5
	27	44.5
	28	17.5
	29	6
	30	8
	31	38
	32	8
	33	16
	34	26
	35	34
Figure 5F
		NeuN+ P53+	NeuN+ P53-	NeuN+ COX2+	NeuN+ COX2-	NeuN+ γ-H2AX+	NeuN+ γ-H2AX-	NeuN+ Lamin B1+	NeuN+ Lamin B1-
	NeuN+ SMI+	122	40	147	45	90	45	26	91
	NeuN+ SMI-	353	628	707	722	398	1037	153	1151
Figure 5G
			P53+NeuN+/NeuN+%	γ-H2AX+NeuN+/NeuN+%	COX2+NeuN+/NeuN+%	Lamin B1+NeuN+/NeuN+%
		ID
	FCD	3	33.3104	35.2803	43.2441	0
		25	22.9167	22.7823	61.0196	7.4537
		27	39.7539	29.9087	47.0682	10.2741
		28	39.8016	29.7696	61.567	33.2475
		29	51.21	33.8111	84.4203	15.9557
	Ctrl	68	1.58098	0	0	89.0021
		70	18.8978	21.1237	11.6788	83.0508
		74	2.85714	1.31579	12	65.3078

## Sheet: Figure 6
Figure 6F
			P53+NeuN+/NeuN+%	P21+NeuN+/NeuN+%	γ-H2AX+NeuN+/NeuN+%	COX2+NeuN+/NeuN+%	Lamin B1+NeuN+/NeuN+%
		ID
	FCD	3	33.3104	19.8271	35.2803	43.2441	0
		25	22.9167	0	22.7823	61.0196	7.4537
		27	39.7539	16.7955	29.9087	47.0682
		28	39.8016	18.3333	29.7696	61.567	33.2475
		29	51.21	51.7105	33.8111	84.4203	15.9557
		17	0	10.0719	0	0	0
	TLE	34	55.4614	63.5686	91.356	0	18.3597
		37	47.8523	23.0263	79.0872	52.418	10.778
		38	60.5621	31.4626	0	58.2503	17.3873
		40	34.7606	23.8942	32.755	84.6407	16.8376
		41	58.5386	52.7778	89.0499	31.25	32.3944
		43	80.8696	22.2351	93.3122	38.8889	32.5851
	PT	53	31.0414	8.15159	66.8939	51.6015	13.3384
		54	20.0137	33.3292	57.7679	68.7083	39.3739
		55	36.1056	3.82311	86.1771	32.0755	22.8793
		56	72.9307	44.7248	92.7091	0	36.3189
		60	41.3147	41.5612	78.9447	0	26.6667
		63	35.1433	21.5375	54.2694	65.8923	19.6071
	Ctrl	68	1.58098	0	0	0	89.0021
		70	18.8978	0.819672	21.1237	11.6788	83.0508
		72	4.91803	13.9535	12	9.79608	64.7423
		73	19.0083	6.97674	0	27.8867	15.8586
		74	2.85714	1.78571	1.31579	12	65.3078

## Sheet: Figure 7
Figure 7C
		Number of GS/8h	Duration of GS (s/8h)
	CamKII::Pten-/- Rapamycin	0	0
		0	0
		0.333333	10.5889
		0.888889	22.5333
		0	0
		0	0
	CamKII::Pten-/- vehicle	6.77778	111
		3.77778	209.778
		6.94172	204.715
		8.42912	234.227
		8.75	198.075
		5.22222	164.733
Figure 7D	Days elapsed	CamKII::Pten-/-	Rapamycin CamKII::Pten-/-
	54	1
	71	1
	52	1
	44	1
	76	1
	75	1
	62	1
	82	1
	77	1
	72	1
	66	1
	70	1
	66	1
	66	1
	52	1
	39	1
	56	1
	35	1
	49		1
	58		1
	49		1
	66		1
	92		1
	96		1
	102		1
	103		1
	134		1
	151		1
Figure 7G		COX2+ NeuN+/NeuN+%	γ-H2AX+ NeuN+/NeuN+%	p21+ NeuN+/NeuN+%	p53+ NeuN+/NeuN+%	Lamin B1+ NeuN+/NeuN+%
	CamKII::Pten-/-	80.9941	20.9559	76.4859	36.4742	0
		81.5157	55.311	92.1982	29.3108	0
		87.1396	90.0627	78.8725	40.0052	0
	Rapamycin CamKII::Pten-/-	5.32065	0	95.9078	0	78.3848
		6.77633	0	76.0868	0	69.9581
		17.1662	0	50.4798	0	64.8565
	CamKII::Pten-/- 5wk	0	0	0	0	88.3232
		0	0	0	0	73.2298
		0	0	0	0	94.0433
	Ptenflox/flox 12wk	0	0	0	0	66.0864
		0	0	0	0	90.5556
		0	0	0	0	56.3636

## Sheet: Supplemental Figure 1
Supplemental Figure 1 A
ID	Description	pvalue	p.adjust	qvalue	geneID	Count	cluster
GO:0021537	telencephalon development	9.74471e-09	3.66986e-05	3.16549e-05	ERBB4/ARX/DLX2/ALK/SLC32A1/DLX1/DLX5/LHX6/BCL11B/CRTAC1/NTRK2/SRGAP2/ROBO1/SRGAP2C/LRP8/NCOA1/ZSWIM6/DIXDC1/PROX1/NF1/KIRREL3/HDAC1	22	INT
GO:0010721	negative regulation of cell development	1.92335e-07	0.000140103	0.000120848	ZNF536/ERBB4/DLX2/DLX1/DNM3/IGF1/SOX11/SRGAP2/UBE3A/VAX1/PPARA/SRGAP2C/DUSP10/NTRK3/DIXDC1/MAP2/CORO1C/INPP5J/NPPC/PTK2/DENND5A/MINAR1/NF1/SEMA6A	24	INT
GO:0045666	positive regulation of neuron differentiation	2.06372e-07	0.000140103	0.000120848	GRIP1/TCF12/DLX2/ALK/DLX1/VWC2/KALRN/TENM3/SOX11/BEND6/NTRK2/TRIM67/TIAM1/ROBO1/LRP8/DHX36/NCOA1/MAP1B/NTRK3/SPAG9/ADNP/SYT3/OBSL1/PROX1/KDM4C	25	INT
GO:0035265	organ growth	2.23213e-07	0.000140103	0.000120848	ERBB4/ARX/IGF1/ECM1/COL7A1/AKAP6/ADRA1A/UBE3A/PPARA/NPPC/PTK2/CACNA2D2/FLVCR1/AR/COL12A1/PROX1/TMEM38B/WWC2	18	INT
GO:0072347	response to anesthetic	5.19426e-07	0.000214034	0.000184618	SLC6A1/TAC1/ADCY8/CRH/CRHBP/ABAT/TIAM1/UBE3A/DNMT3A/PRKCE/HDAC5	11	INT
GO:0048638	negative regulation of cell development	1.04549e-05	0.00207226	0.00178746	ERBB4/ARX/IGF1/AKAP6/PPARA/INSR/DUSP10/MAP1B/NTRK3/MAP2/ADNP/NPPC/PTK2/CACNA2D2/FLVCR1/SYT3/CDKN1B/AR/PROX1/WWC2/SEMA6A	21	INT
GO:0007409	axonogenesis	1.42936e-06	0.000489362	0.000422107	ARX/PTPRM/DLX5/DSCAML1/BCL11B/PALLD/NTRK2/TIAM1/NTN4/VAX1/ROBO1/DPYSL5/ENAH/MAP1B/NTRK3/PRKCA/ZSWIM6/NEFH/KIF13B/MAP2/ADNP/PTK2/LAMA2/GAB2/UCHL1/EPHA6/SEMA6A	27	INT
GO:0050808	synapse organization	3.985e-06	0.0010005	0.000862998	ERBB4/WASF3/KALRN/DNER/DNM3/NTRK2/TIAM1/UBE3A/LRP8/DHX36/INSR/MAP1B/DGKB/NTRK3/NEFH/GABRB2/ADNP/SHISA6/ELFN1/PTK2/CACNA2D2/PCLO/DOCK10/KIRREL3	24	INT
GO:0051056	regulation of small GTPase mediated signal transduction	2.34362e-05	0.00284712	0.00245583	ADCYAP1R1/KALRN/VAV2/IGF1/GARNL3/ARHGEF40/TRIM67/TIAM1/SRGAP2/ADRA1A/SIPA1L3/ROBO1/ABCA1/RIPOR2/FGD4/ARHGAP12/JAK2/RALGPS1/ARHGAP42/NF1	20	INT
GO:0048015	phosphatidylinositol-mediated signaling	2.24289e-05	0.00284712	0.00245583	ERBB4/IGF1/PIP5K1B/NTRK2/UBE3A/PLCH1/INSR/NTRK3/PTK2/JAK2/GAB2/FLT3/PIK3C2A/NF1	14	INT
ID	Description	pvalue	p.adjust	qvalue	geneID	Count	cluster
GO:0050808	synapse organization	3.33522e-24	1.51052e-20	1.35059e-20	NGEF/CBLN2/LRFN2/ACTN1/KALRN/SYNPO/ITPKA/ADGRB2/CNKSR2/NPAS4/NTNG1/BAIAP2/WASF1/SNCA/LINGO2/CUX2/PLXND1/MTMR2/EPHA4/CAMKV/PTPRF/SLIT1/NEFL/PALM/SHISA7/NRP1/FLRT2/DGKB/SEZ6L/CAMK2B/HOMER1/ARC/DRP2/SLITRK3/CDK5R1/LRRK2/CTNNA2/SEMA4D/GPC4/GRIN1/GAP43/CACNB2/SLITRK5/SYNDIG1/DLGAP3/PIN1/CDH9/DSCAM/ASIC2/PTPRO/SYBU/EPHB1/NRG1/GABRG2/CX3CL1/SEPTIN11/SEMA4A/NFASC/GABRA2/CLSTN1/IGSF9B/MAPK14/EFNB2/ABHD17B…	69	PY1
GO:0050804	modulation of chemical synaptic transmission	1.73461e-20	2.96908e-17	2.65472e-17	NRGN/SYT7/LRFN2/PLK2/PTK2B/HRH2/SERPINE2/SYNPO/ITPKA/CACNG3/PTGS2/HTR2A/SLC8A2/NPTX1/RGS4/NPAS4/NTNG1/NPTX2/BAIAP2/SNCA/GRM1/CUX2/GRIK4/MTMR2/LAMA2/EPHA4/PRKCZ/PLCL1/SHISA7/PLEKHG5/CYP46A1/DGKB/JPH4/CAMK2B/HOMER1/ARC/PRKAR1B/SYN3/LRRK2/ADCY1/CDH11/GRIN1/CAMK2A/CACNB2/CRTC1/GRM7/NPTXR/AKAP12/IQSEC2/SYBU/EPHB1/PRKCB/STXBP5L/BCR/IGSF11/CX3CL1/SHISA9/KCNMB4/CLSTN1/MAPK1/IGSF9B/RAB3GAP1/CLSTN2/RIMS1/S…	66	PY1
GO:0099177	regulation of trans-synaptic signaling	1.96671e-20	2.96908e-17	2.65472e-17	NRGN/SYT7/LRFN2/PLK2/PTK2B/HRH2/SERPINE2/SYNPO/ITPKA/CACNG3/PTGS2/HTR2A/SLC8A2/NPTX1/RGS4/NPAS4/NTNG1/NPTX2/BAIAP2/SNCA/GRM1/CUX2/GRIK4/MTMR2/LAMA2/EPHA4/PRKCZ/PLCL1/SHISA7/PLEKHG5/CYP46A1/DGKB/JPH4/CAMK2B/HOMER1/ARC/PRKAR1B/SYN3/LRRK2/ADCY1/CDH11/GRIN1/CAMK2A/CACNB2/CRTC1/GRM7/NPTXR/AKAP12/IQSEC2/SYBU/EPHB1/PRKCB/STXBP5L/BCR/IGSF11/CX3CL1/SHISA9/KCNMB4/CLSTN1/MAPK1/IGSF9B/RAB3GAP1/CLSTN2/RIMS1/S…	66	PY1
GO:0050803	regulation of synapse structure or activity	2.29744e-17	2.60128e-14	2.32586e-14	NGEF/CBLN2/LRFN2/SLC17A7/KALRN/ITPKA/ADGRB2/SLC17A6/BAIAP2/SNCA/LINGO2/CUX2/EPHA4/CAMKV/SLIT1/SHISA7/FLRT2/DGKB/CAMK2B/HOMER1/ARC/SLITRK3/CDK5R1/LRRK2/CTNNA2/SEMA4D/GPC4/GRIN1/GAP43/SLITRK5/SYNDIG1/ASIC2/PTPRO/SYBU/EPHB1/SEPTIN11/SEMA4A/CLSTN1/MAPK14/ABHD17B/CLSTN2/LRFN5/YWHAZ	43	PY1
GO:0050807	regulation of synapse organization	9.57044e-16	8.6689e-13	7.75105e-13	NGEF/CBLN2/LRFN2/KALRN/ITPKA/ADGRB2/BAIAP2/SNCA/LINGO2/CUX2/EPHA4/CAMKV/SLIT1/SHISA7/FLRT2/DGKB/CAMK2B/HOMER1/ARC/SLITRK3/CDK5R1/LRRK2/CTNNA2/SEMA4D/GPC4/GRIN1/GAP43/SLITRK5/SYNDIG1/ASIC2/PTPRO/EPHB1/SEPTIN11/SEMA4A/CLSTN1/MAPK14/ABHD17B/CLSTN2/LRFN5/YWHAZ	40	PY1
GO:0010975	regulation of neuron projection development	1.22514e-15	9.24773e-13	8.26859e-13	NGEF/CHN1/PLK2/PTK2B/LINGO1/KALRN/ITPKA/RASAL1/FSTL4/SEMA3C/PAK1/BAIAP2/NEDD4L/DPYSL3/PRAG1/EPHA3/CUX2/PLXND1/EPHA4/PTPRF/SEMA5B/NEFL/GDI1/NRP1/RAP2A/RIT2/SEMA6D/OLFM1/CAMK2B/CCDC88A/COBL/ARC/FIG4/TTL/SEMA3D/CDK5R1/HECW1/LRRK2/CTNNA2/SEMA4D/RAP1GAP2/GRIN1/NR2F1/CPNE5/CRTC1/DSCAM/PTPRO/CPNE6/MYLIP/NIN/CX3CL1/PLXNA2/SEMA4A/FBXW8/HECW2/VLDLR/EFNB2/CAMK1D/IQGAP1/RIMS1/MAP4K4/NDRG4/SYT4	63	PY1
GO:0007409	axonogenesis	3.96368e-14	2.5645e-11	2.29297e-11	SLIT3/CHN1/LINGO1/RAP1GAP/FSTL4/NPTX1/PIK3R1/NTNG1/SEMA3C/PAK1/BAIAP2/EPHA3/PLXND1/LAMA2/EPHA4/SLIT1/SEMA5B/NEFL/GDI1/NRP1/FLRT2/SEMA6D/OLFM1/KIF3A/COBL/SLITRK3/TTL/SEMA3D/CDK5R1/EPHA5/CTNNA2/ADCY1/SEMA4D/B3GNT2/CDH11/GRIN1/GAP43/KLF7/SLITRK5/CHL1/FZD3/GAB1/PLPPR4/DSCAM/PTPRO/EPHB1/NIN/PLXNA2/SEMA4A/GRB10/NFASC/MAPK1/VLDLR/EFNB2/RAB10/STMN1/IRS2/KIF5C	58	PY1
GO:0034329	cell junction assembly	3.16582e-13	1.79225e-10	1.60249e-10	CBLN2/PTK2B/ACTN1/CDH22/ADGRB2/ACTN4/ACTN2/NPAS4/PIP5K1C/SNCA/LINGO2/EPHA3/CUX2/PLXND1/SLIT1/NRP1/FLRT2/SLITRK3/SEMA4D/CDH10/CDH11/GPC4/GRIN1/GAP43/SMAD3/SLITRK5/SYNDIG1/CDH9/DSCAM/ASIC2/PTPRO/EPHB1/BCR/NRG1/MPP7/GABRG2/CDH12/SEMA4A/SLC9A1/NFASC/GABRA2/CLSTN1/ARHGEF7/EFNB2/IQGAP1/GABRB3/CLSTN2/MAP4K4/LAMC1/LRFN5/PCDH17/ITGB1BP1	52	PY1
GO:0022604	regulation of cell morphogenesis	1.93027e-12	9.71354e-10	8.68508e-10	NGEF/CHN1/PTK2B/LINGO1/KALRN/ITPKA/RASAL1/SHROOM3/ACTN4/FSTL4/PALMD/SEMA3C/PAK1/BAIAP2/NEDD4L/PRAG1/CUX2/PLXND1/EPHA4/MYH9/SEMA5B/NEFL/GDI1/PALM/NRP1/RAP2A/SEMA6D/OLFM1/CAMK2B/ARC/STRIP2/TTL/SEMA3D/CDK5R1/HECW1/LRRK2/SEMA4D/GRIN1/CPNE5/DSCAM/PTPRO/CPNE6/FGD6/NIN/ZMYM5/PLXNA2/SEMA4A/CDC42EP3/FBXW8/HECW2/ZNF135/ARHGEF7/RIMS1/FMNL2/SYT4/ITGB1BP1	56	PY1
GO:0007416	synapse assembly	3.10621e-11	1.17234e-08	1.04821e-08	CBLN2/ADGRB2/NPAS4/SNCA/LINGO2/CUX2/PLXND1/SLIT1/FLRT2/SLITRK3/SEMA4D/GPC4/GRIN1/GAP43/SLITRK5/SYNDIG1/CDH9/DSCAM/ASIC2/EPHB1/NRG1/GABRG2/SEMA4A/GABRA2/CLSTN1/EFNB2/GABRB3/CLSTN2/LRFN5/PCDH17	30	PY1
ID	Description	pvalue	p.adjust	qvalue	geneID	Count	cluster
GO:0006413	translational initiation	3.60185e-56	1.97886e-52	1.38008e-52	RPL18A/RPL21/RPL19/RPL13A/RPL13/RPS3/RPL3/RPLP1/RPL27A/EIF1/RPS16/RPS3A/RPL7/RPL6/RPS27/RPS27A/RPS6/RPL31/RPS23/RPL10/RPS19/RPL8/RPLP0/RPS14/RPS15/RPL4/RPS5/RPL23A/RPL34/RPLP2/RPL12/RPS12/RPL9/RPL36/RPL7A/RPL11/RPS13/PPP1R15A/RPL10A/RPL41/RPL35/RPL39/RPS7/RPL23/PABPC1/RPS24/EIF5/RPS2/RPL18/RPS11/RPL29/RPS8/RPL28/RPS28/RPL38/RPL14/RPS26/EIF3I/RPL30/EIF3M/RPL27/RPS15A/ATF4/RPL37/RPL37A/EIF3K/EIF3D/…	89	PY2
GO:0006613	cotranslational protein targeting to membrane	1.86438e-53	3.41429e-50	2.38117e-50	RPL18A/RPL21/RPL19/RPL13A/RPL13/RPS3/RPL3/RPLP1/RPL27A/RPS16/RPS3A/RPL7/RPL6/RPS27/RPS27A/RPS6/RPL31/RPS23/RPL10/RPS19/RPL8/RPLP0/RPS14/RPS15/RPL4/RPS5/RPL23A/RPL34/RPLP2/RPL12/RPS12/RPL9/SRP14/RPL36/RPL7A/RPL11/RPS13/RPL10A/RPL41/RPL35/RPL39/RPS7/RPL23/RPS24/RPS2/RPL18/RPS11/RPL29/SRP9/RPS8/RPL28/RPS28/RPL38/RPL14/RPS26/RPL30/RPL27/RPS15A/RPL37/RPL37A/RPL24/RPS25/RPSA/RPS29/RPS20/SSR1/SEC61B	67	PY2
GO:0006614	establishment of protein localization to endoplasmic reticulum	1.32677e-53	3.41429e-50	2.38117e-50	RPL18A/RPL21/RPL19/RPL13A/RPL13/RPS3/RPL3/RPLP1/RPL27A/RPS16/RPS3A/RPL7/RPL6/RPS27/RPS27A/RPS6/RPL31/RPS23/RPL10/RPS19/RPL8/RPLP0/RPS14/RPS15/RPL4/RPS5/RPL23A/RPL34/RPLP2/RPL12/RPS12/RPL9/SRP14/RPL36/RPL7A/RPL11/RPS13/RPL10A/RPL41/RPL35/RPL39/RPS7/RPL23/RPS24/RPS2/RPL18/RPS11/RPL29/SRP9/RPS8/RPL28/RPS28/RPL38/RPL14/RPS26/RPL30/RPL27/RPS15A/RPL37/RPL37A/RPL24/RPS25/RPSA/RPS29/RPS20/SEC61B	66	PY2
GO:0070972	protein localization to endoplasmic reticulum	2.6963e-50	2.46891e-47	1.72185e-47	RPL18A/RPL21/RPL19/RPL13A/RPL13/RPS3/RPL3/RPLP1/RPL27A/RPS16/RPS3A/RPL7/RPL6/RPS27/RPS27A/RPS6/RPL31/RPS23/RPL10/RPS19/RPL8/RPLP0/RPS14/RPS15/RPL4/RPS5/RPL23A/RPL34/RPLP2/RPL12/RPS12/RPL9/SRP14/RPL36/RPL7A/RPL11/RPS13/PPP1R15A/RPL10A/RPL41/RPL35/RPL39/RPS7/RPL23/RPS24/RPS2/RPL18/RPS11/RPL29/UBAC2/SRP9/SPCS1/RPS8/RPL28/RPS28/RPL38/RPL14/RPS26/RPL30/BCAP31/RPL27/RPS15A/RPL37/RPL37A/VAPA/RPL24/RPS25…	74	PY2
GO:0042119	neutrophil activation	2.19643e-37	8.6194e-35	6.01127e-35	B2M/CTSB/ITGB2/EEF1A1/CXCL8/FTH1/TYROBP/FTL/GSTP1/CD53/FPR1/PSAP/C3/CD63/FCER1G/OLR1/NPC2/C3AR1/GSN/RNASET2/B4GALT1/CST3/HSP90AB1/TNFRSF1B/SRP14/BST2/PNP/SLC2A5/CYBA/PLAUR/CTSC/CTSS/CTSH/CAP1/FCGR2A/SERPINA1/ITGAX/PYCARD/SDCBP/SYK/RHOA/PTPRC/PPIA/ASAH1/RHOG/CD300A/COTL1/CD14/RAB31/STOM/GLIPR1/BIN2/ATP6AP2/CSTB/SERPINB6/PGRMC1/LAMTOR2/VAPA/GRN/APRT/DEGS1/CD58/CREG1/PGAM1/IMPDH2/DYNLL1/NCKAP1L/ARHG…	116	PY2
GO:0002283	neutrophil activation involved in immune response	7.17532e-37	2.31889e-34	1.61722e-34	B2M/CTSB/ITGB2/EEF1A1/FTH1/TYROBP/FTL/GSTP1/CD53/FPR1/PSAP/C3/CD63/FCER1G/OLR1/NPC2/C3AR1/GSN/RNASET2/B4GALT1/CST3/HSP90AB1/TNFRSF1B/SRP14/BST2/PNP/SLC2A5/CYBA/PLAUR/CTSC/CTSS/CTSH/CAP1/FCGR2A/SERPINA1/ITGAX/PYCARD/SDCBP/SYK/RHOA/PTPRC/PPIA/ASAH1/RHOG/CD300A/COTL1/CD14/RAB31/STOM/GLIPR1/BIN2/ATP6AP2/CSTB/SERPINB6/PGRMC1/LAMTOR2/VAPA/GRN/APRT/DEGS1/CD58/CREG1/PGAM1/IMPDH2/DYNLL1/NCKAP1L/ARHGAP45/H…	114	PY2
GO:2001233	regulation of apoptotic signaling pathway	4.85036e-21	1.26895e-18	8.84977e-19	GPX1/CD74/RPS3/GSTP1/ICAM1/TPT1/IL1B/UBB/GSN/CX3CR1/CFLAR/CXCL12/ARRB2/HMOX1/IL1A/PMAIP1/RACK1/RPL11/PLAUR/CTSC/CTSH/TNFAIP3/RPS7/PYCARD/HNRNPK/PTPRC/ENO1/TNFRSF12A/ITM2C/BCL2A1/PEA15/SOD2/NR4A2/CSF2/TMBIM6/LGALS9/SLC25A5/NKX3-1/BCAP31/SP100/STX4/PSMD10/YWHAB/XBP1/ERP29/PTTG1IP/SOD1/RB1/YWHAH/BID/PDIA3/SKIL/NDUFS3/YWHAZ/BAX/PARK7/VDAC2/SRC/ATP5IF1/ITPRIP/PPIF/PPP1CA/SERINC3/HSPB1/PIH1D1/TRAF1/MCL…	80	PY2
GO:0019882	antigen processing and presentation	2.08136e-14	3.09054e-12	2.15538e-12	HLA-B/TREM2/B2M/CD74/ICAM1/FCER1G/CAPZB/CYBA/CTSS/CTSH/PSME1/PYCARD/ARF1/PSMA7/AP2M1/BCAP31/CTSL/PSMD10/PSME2/PSMD4/PSMB6/PSMC5/HLA-DQB1/CAPZA2/DYNLL1/PDIA3/PSMB5/PSMA4/VAMP8/CANX/PSMB1/CLTA/AP2S1/PSMC3/HLA-DQA1/DCTN3/PSMF1/VAMP3/HLA-DRB5/PSMB2/PSMD7/PSMD8/CTSF/RELB/PSMA5/AP1B1/CCR7/RAB34	48	PY2
GO:1903039	positive regulation of leukocyte cell-cell adhesion	2.14923e-14	3.10733e-12	2.16709e-12	CD74/ITGB2/CD86/RPS3/CCL2/CD83/ICAM1/IL1B/MAP3K8/NLRP3/RUNX1/PNP/NFKBID/SELENOK/PYCARD/CORO1A/SYK/RHOA/PTPRC/CDC42/TNFRSF13C/CD4/HAVCR2/TMIGD2/EGR3/LGALS9/NFKBIZ/IL6R/IL4R/XBP1/IL6/XCL1/DOCK8/TGFBR2/LYN/CSK/NCKAP1L/HMGB1/PTAFR/PTPN6/SRC/TNFSF14/CD81/CD44/IL1RL2/IL2RA/CCR7	47	PY2
GO:0043254	regulation of protein-containing complex assembly	1.23452e-13	1.50721e-11	1.05115e-11	CLEC7A/PFN1/H3-3B/RPL13A/CAPG/TMSB4X/ARPC2/RPS3/H3-3A/ICAM1/PLEK/GSN/APOE/CAPZB/BIN1/PMAIP1/RACK1/HCLS1/PYCARD/CORO1A/SYK/RHOA/CORO1B/CDC42/BRK1/ARF1/MSN/COTL1/CSF2/SCIN/GFAP/ARF6/ERCC1/ACTR3/RHOC/RB1/FSCN1/PSMC5/BID/CAPZA2/MYADM/NCKAP1L/HMGB1/STMN1/GTF2H5/BAX/ARPC5/GMFG/PARK7/VDAC2/SRC/HSPA8/RBX1/PIH1D1/PSMC3/GMFB/HCK/KANK1/DDX3X/SIRT2/DBNL/ABCA1/PREX1/CYFIP1/RALB/ACTR2/RAB3A/CCR7/PMEPA1	69	PY2
ID	Description	pvalue	p.adjust	qvalue	geneID	Count	cluster
GO:0035556	intracellular signal transduction	0.000541737	0.515432	0.412565	PSEN1/PRKD3/ASB17/SIK3/RPS6KA5/RAPGEF2/MAST4/ASB15/CHN1/MKNK2/PRKCB/PAK6/CAPS	13	PY3
GO:0006468	protein phosphorylation	0.000645014	0.577963	0.412565	PDK1/CDK13/PRKD3/SIK3/RPS6KA5/EIF2AK3/LMTK2/FNIP2/MKNK2/PEAK1/PRKCB/MAP2K4/PAK6/PAN3	14	PY3
GO:0070588	calcium ion transmembrane transport	0.00262537	0.970244	0.597411	TRPM3/ATP2A2/PSEN1/SLC8A1/TRPM7/SLC25A25	6	PY3
GO:0006974	cellular response to DNA damage stimulus	0.00344692	0.990113	0.658361	NFAT5/FOXP1/TP53BP1/WAC/PSEN1/RBM24/CASP2/FBXW7/RNF168	9	PY3
GO:0007411	axon guidance	0.00559143	0.999445	0.934468	NELL2/EXT1/ROBO2/KIF5A/RPS6KA5/EFNA5/SEMA6D	7	PY3
GO:0006338	chromatin remodeling	0.00735033	0.999948	1	CHD1/GATAD2B/WAC/RAD54L2/MIER1/PRKCB/RPS6KA5/INO80/ARID1B	9	PY3
GO:0045893	positive regulation of transcription, DNA-templated	0.00857483	0.99999	1	TP53BP1/RNF10/PSEN1/ARID1B/ELF2/GATAD2B/ATAD2/WAC/PRKCB/MBTD1/FOXO3/FOXK2/KMT2E/INO80	14	PY3
GO:0016192	vesicle-mediated transport	0.0149237	1	1	AP1M1/KIF1B/SAR1A/KIF5A/CCZ1/STX5/AP1G1	7	PY3
GO:0018105	peptidyl-serine phosphorylation	0.0205482	1	1	MKNK2/PRKCB/RPS6KA5/EIF2AK3/LMTK2/MAST4	6	PY3
GO:0006811	ion transport	0.0310178	1	1	SLC9A7/SLC8A1/GABRB1/SLC12A2/SLC9A9	5	PY3
Supplemental Figure 1 B
SubType	cellID	EGR2	EGR3	JUN	DUSP6	MMP2	CTSB	TNFRSF12A	IL1A	IL1B	CCL4	CXCL12	CXCL8	ICAM1	TNFRSF1B
INT	20180411G2	0.00855606	0	0	0	0	0.314438	0	0	0	0	0	0.00855606	0	0
INT	20180510C11	0.00917234	0	0	0	0	0.0450428	0	0	0.00917234	0	0	0	0.961075	0.521415
INT	20180510C1	0.189748	0	0	0	0	0.0197041	0	0	0	0	0	0	0	0
INT	20180516G11	0	0	0	0	0	0.190646	0	0	0	0	0	0	0	0
INT	20180516G12	0	0	0	0	0	0	0	0	0	0	0.00612261	0	0	0
INT	20180516G8	0	0	0	0	0	1.03355	0	0	0	0	0	0	0	0
INT	20180516G9	0	0	0	0	0	0.0160998	0	0	0.00539544	0	0	0	0	0
INT	20180516Z4	0	0	0	0	0	1.19288	0	0	0	0	0	0	0	0
INT	20180516Z5	0	0	0	0	0	0	0	0	0	0	0	0	0	0
INT	20180516Z6	0	0	0	0	0.00683784	0	0	0	0.00683784	0	0	0.0136292	0	0
INT	20180808C1	0	0	0	0	0	1.7785	0	0	0.0146696	0	0	0	0	0
INT	20180808C2	0	0	0.0067254	0	0	0	0	0	0	0	0	0.0067254	0	0
INT	20180913C2	0.78824	0.308096	0.614344	0.531898	0	0.520373	0	0	0.00970497	0	0	0	0	0
INT	20181016C2	0.305353	0.00684392	0.823006	0.534937	0	0.915127	0	0	0.415451	0	0.284904	0.152564	0	0
INT	20181016C4	0.556765	1.59743	0.357993	0	0	1.01938	0	0	1.46505	0	0.871587	0	0	0
INT	20181016C5	0	0	1.25491	0	0	0.0139499	0.804776	0	0.0139499	0	0	0.00699929	0	0
INT	20181017C10	1.21913	0.548048	1.05038	0.3833	0	3.16111	0	0	1.447	0	0	0.946441	0	0.00696608
INT	20181017C4	0	0	0.730436	0	0	1.15973	0	0.00923298	0.924743	0	0	0.533539	0	0.00654202
INT	20181017G12	0	0	0.808525	0.896915	0	0.369339	0	0.134187	0.761216	0	0	0.40189	0	0
INT	20181017G8	0	0	1.43	0	0	2.30027	0	0	1.69996	0	0.302465	0.791514	0	0
INT	20181018Z5	1.56586	0.748466	1.30605	0	0.00616847	0.95412	0	0	0.0364527	0	0	0.637108	0	0.00665266
INT	20181025C10	0	0.827655	0.130359	0	0	1.74845	0	0	0	0	0	0	0	0
INT	20181025C4	0.0214912	0	0	0	0.0732813	0.345539	0	0	0.0425302	0	0	0	0	0
INT	20181107S5	0	0	1.45809	0.953166	0	1.67817	0	0	0	0	0	0	0	0
INT	20181121G12	1.39357	0.0317172	1.4997	2.24869	0	0.896149	0	0.229368	4.1867	0.0624592	1.37744	3.64168	0	0
INT	20181121G1	0	0	0.0822326	0.403535	0	2.21478	0	0	0	0	0.74868	0.0169964	0	0
INT	20181121G2	0.350455	0.163454	0.967145	1.16676	0.0317754	2.11972	0	0	1.53996	0	0.14965	0.163454	0	0
INT	20181121G4	1.6022	0	1.26742	0.543589	0.148837	1.5144	0	0	2.6583	0	0.476134	2.15629	0	0
INT	20181121G5	1.2174	0	0.732892	0	0	0.956494	0	0	0.0188984	0	0	0.0126385	0	0
INT	20181121S1	0.243223	0.665663	0.505886	0.835053	0	1.56759	0	0.476586	1.64446	0	0.280084	2.37334	0.0411511	0.379877
INT	20181121S2	0	0	0.0939288	0	0	0.04134	0	0	0.04134	0	0	0.027749	0	0.0365679
INT	20181121S4	0	1.12923	1.2021	1.53251	0	2.06305	0	0	2.36484	0	0	1.79904	0	0.025058
INT	20181121S6	0.578157	0	0.578157	0.621737	0	1.96054	0	0	0.0112803	0	1.10877	2.18428	0	0.0129118
INT	20181213S4	0	0.858707	1.22802	0.600149	0.0613405	0.683371	0	0	0.0104883	0	0	0	0.153397	0
INT	20181213S5	0	0.0115339	1.86084	0	0	0.770139	0	0	0.377221	0	0	0.00578358	0	0
INT	20181213S8	1.0858	0	2.06971	2.10382	0	2.10077	0.674044	1.60665	3.83101	0.0124181	0	3.60004	0.462337	0.634489
INT	20190227Z1	0.00828923	0.00828923	0.312064	0	0.0327525	1.80184	0	0.125027	0.0722399	0	0.459106	0.324175	0	0
INT	20190228S1	0.294654	0.341396	0.81694	0	0	1.92844	0	0	0	0	0.994213	0.0106512	1.10824	1.7987
INT	20190228S7	0.00967664	0.0381571	0.489827	0.00967664	0	0.44099	0.00967664	0.169531	1.35286	0	0.0287534	1.41143	0	0
INT	20190318S3	0	0	0	0.657827	0	0.771608	0	0	0.02649	0	0	0.02649	0	0
INT	20190418G10	0.0744854	0.037936	0.46229	0	0	0.30433	0	0.381157	0.680241	0.0153475	0	0.955789	0	0.00968458
INT	20190418G2	0	0	0	0	0	1.27688	0	0	0	0	0	0.0199975	0	0
INT	20190418G8	0.0120931	0	0.157287	0	0	0.548116	0	0	0.246727	0	0	0	0	0
INT	20190418S1	0.00551362	0	0	0.00551362	0.488757	1.75291	0	0	0.00551362	0.00551362	0	0	0	0
INT	20190418S3	0	1.674	0.35247	0	0	1.22706	0	0	0	0	0.131781	1.017	0	0.0260239
INT	20190425G4	0.0677308	0	0	0	0	0.00996125	0	0	0.00996125	0	0	0.0198243	0	0.299294
INT	20190425G6	0	0	0.0104229	0	0	1.42903	0	0	2.37142	0.0104229	0	2.78518	0.0571977	0.0571977
INT	20190425S2	1.28418	0	0.605273	0	0	0.683837	0	0	0.605273	0	0	0.00828312	1.83235	0.448962
INT	20190725S1	0	0.945538	0	0	0	0.339458	0	0	0	0	0	0	0	0
INT	20190919G2	0.593617	0.530896	1.12212	0.0862313	0	1.49116	0	0.631576	1.5502	0	0.751759	1.68322	0	0
INT	20190919S1	0	0	0	0	0	1.53273	0	0	0.52107	0	0	1.58912	1.17949	0.386976
INT	20190919S2	0.442766	0.720462	0	0.186657	0.00972463	0.226397	0	0	0	0	0.0288947	0	0.792419	0.360401
INT	20190919S3	0.265997	0	0.63515	0.00892276	0	0.149564	0	0	0.0265329	0	0	0.209474	0	0.0241656
PY1	20180822C3	1.34267	0.0850863	1.07448	0	0	1.39433	0	0	0.303982	0	0.0126075	0	0	0
PY1	20180913C1	0	0	0.832713	0.680397	0.0129118	0	0	0	0	0	0	0	0.342963	0.257526
PY1	20180913C4	0.457252	0.330007	0.614843	0.426926	0	0.640038	0	0	0.120516	0	0	0.00671839	1.09993	0.561475
PY1	20180913G3	0.937188	0.536844	1.24023	1.05383	0	1.82774	0.0259782	0.219649	0.967649	0.0429294	0.240558	2.79384	0.0676535	0
PY1	20181017G1	0.0114432	0	0	0	0	0	0	0	0	0	0	0	0	0.0091057
PY1	20181017G6	0	0	0.351957	0	0	0.446263	0	0	0	0	0	0	0	0
PY1	20181018G2	1.28858	1.26944	2.34935	0	0	0.152796	0	0	0	0	0	0.0919419	0	0.00781412
PY1	20181018G7	2.07987	1.24722	3.00412	1.13294	0	0.389391	0	0	0.778258	0	0	0.0124506	0.42802	0.325437
PY1	20181018S1	0.205625	0.225343	1.15335	1.62144	0	0.282267	0	0	0.00812025	0	0	0.00812025	0	0.0209956
PY1	20181018S2	1.20032	0.157377	2.64727	0.514995	0.00808328	0.385759	0	0	0	0	0	0.00808328	0	0
PY1	20181018Z1	0.729117	0.818756	0.783859	1.65605	0	0.979946	0	0.0306346	0.881883	0.00774708	0.464403	1.34512	0	0.0310099
PY1	20181018Z3	0.136589	0.595594	0.762398	0.795969	0	0.500446	0	0.0534305	1.25718	0	0	0.610608	0	0
PY1	20181018Z8	0.605158	0	1.55975	1.01137	0	1.26682	0.152497	0.958649	4.10773	0.0308967	0.396339	3.32917	0	0.032066
PY1	20181024S1	1.18001	0.482235	0.552285	0.689963	0.406906	2.25851	0	0.370695	2.64002	0	0.0106276	2.27292	0	0
PY1	20181024Z2	0.00704764	0.00704764	0.830416	0	0.0483212	1.3107	0.00704764	0	0	0	0	0	0	0
PY1	20181025C2	0.394615	0.80076	0.614982	1.16523	0	0.862399	0	0	0	0	0	0	0	0
PY1	20181025C7	0.235046	0.404009	1.13	0	0.0159311	0.0546825	0	0	0	0	0	0	0	0
PY1	20181025C8	1.64971	0	0.359897	1.00199	0	0.0612572	0	0	0	0	0	0	0.131857	0
PY1	20181025C9	1.31285	0	0.895247	0.152034	0	0	0	0	0	0	0	0.0148169	0	0
PY1	20181025G4	0	0	0.922929	0.904685	0.0298821	2.268	0	0	0	0	0	0	0	0
PY1	20181026C1	0.658453	0	0.604321	0.495965	0	0.702075	0	0.0232192	0.272475	0	0	0.118036	0	0.0136471
PY1	20181026C2	0.368484	0.55536	0.368484	0.386991	0	1.30475	0.039705	0.173127	0.973485	0	0	0.865893	0	0.0118999
PY1	20181107S3	2.04516	0.0621287	1.90283	0	0	2.28703	0	0	0	0	0	0	0	0
PY1	20181107Z3	0.407316	0.289071	0.92912	1.39343	0	0.243206	0	0	0	0	0	0	0	0
PY1	20181107Z4	0.240338	0.285735	0.173108	0.779882	0	0.378898	0	0.153039	0	0	0	0	0.0554082	0
PY1	20181108S2	0.515316	0	1.06439	0.0188126	0	0.978958	0	0	0.795434	0	0	0.682095	0	0
PY1	20181108S4	0	0.0247446	1.83237	0	0	1.92607	0	0	1.91874	0	0	1.45734	0	0
PY1	20181108S6	0	0	2.26398	0.0791175	0	0.011693	0	0	0	0	0	0	0	0
PY1	20181108S8	0.0961242	0	1.29846	0.29494	0.408447	0.765566	0	0	0	0	0	0	0	0
PY1	20181108Z10	0.511251	0.977697	0.603859	0.570128	0	0.96622	0	0.708724	2.12724	0	0	2.62478	0	0
PY1	20181108Z1	0.736069	0.55631	0.815125	0	0	1.3212	0	0	0.0189029	0	0	0.488414	0	0
PY1	20181108Z2	0.00863031	0.00863031	1.78617	0.869964	0	1.26157	0	0	1.37952	0	0	0.960187	0.600665	0.298019
PY1	20181108Z9	0.725857	0.111989	2.106	0.529354	0	1.75886	0	0.323412	3.21583	0	0	4.10612	0	0.158001
PY1	20181121G6	0	0	2.24921	0	0	3.38736	0	0	1.9358	0.0325893	0	1.0889	0.176767	0.643071
PY1	20181121S5	0	0.766661	0.582401	0	0	2.15639	0	0	1.00388	0	0	1.82238	0.255733	0
PY1	20181212C1	0.0663117	0	0.7987	0.328228	0	0.581342	0	0	0.0113618	0	0	0.128498	0.468305	0
PY1	20181212C3	0.0683421	0.0278998	0.770107	0.622148	0	1.09918	0.0749263	0	0.00704826	0	0.198251	0.457424	0.674424	0.015921
PY1	20181212C4	1.75706	0.6394	0.659219	0.590168	0.0660582	2.03825	0	0.610976	2.46851	0.00755901	0.929288	1.53842	0	0
PY1	20181212C5	0.690205	0.433693	0.912759	0.626885	0.148928	1.22637	0.206537	0.243178	3.10034	0.0665589	0.301413	3.30879	0	0
PY1	20181212Z8	0.364367	1.35923	1.61298	1.55208	0	2.1748	0	1.73735	4.00844	0.049853	1.17839	2.56826	1.21489	1.6906
PY1	20181213S7	1.8639	0.88331	1.68152	0	0.00728727	2.31816	0	0	2.26947	0.00728727	0	0.827348	0	0
PY1	20181213S9	0.00844073	0.00844073	1.67997	0.600054	0	1.2505	0	0	0	0	0	0	0.0471037	0
PY1	20181219G1	0.787312	0.0112337	0.739939	0	0.0112337	1.75417	0	0	0.0441968	0	0.595195	0.411026	0.391282	0
PY1	20181219G5	0.725375	0.553005	0.915505	0.50324	0	0.290866	0	0	0.0104943	0	0	0.109791	0	0.106655
PY1	20181220G2	0	0.547368	0.321898	0	0	0.236531	0	0.010211	0	0	0	0.040233	0.444125	0.271415
PY1	20181220G3	0.0191253	0	2.04127	0	0.380779	2.31105	0	0	0.566858	0	0	0	0	1.9105
PY1	20181226G4	0.0278344	0	1.01159	0.353035	0.0278344	1.76726	0.237552	0	0.650931	0	0	0	0	0
PY1	20181227G10	0.26409	0.645393	0.665858	1.08007	0	0.867023	0	0	0.341726	0	0	0	0	0
PY1	20181227G11	0.425946	0.069531	0.531834	0.19558	0	0.557931	0	0	0	0	0	0	0	0.0337054
PY1	20181227G3	0.557328	0.0326178	0.758738	0.452307	0.109791	1.39469	0	0	0.222077	0	0.298721	0.174495	0	0
PY1	20181227G5	1.11717	0	1.34446	2.01932	0	1.07658	0	0	0.010078	0	0	0.010078	0.253347	0.154375
PY1	20181227G6	0	0.00795997	1.30433	0	0	1.3915	0	0	0.364327	0	0	0	0.168502	0.0226821
PY1	20181227G7	0.307064	0	1.74745	0.886441	0.0111695	1.14948	0	0	0.0439484	0	0	0	0.455091	0.41309
PY1	20181227G8	1.06719	0.0124692	1.76098	0.66967	0.0124692	0.106992	0	0	0	0	0	0	0.0101714	0
PY1	20181227G9	0.498134	0	2.32598	0.521871	0	1.54249	0	0	0.4489	0	0	0	0	0
PY1	20181227S1	0.0421374	0	0.177033	0	0	1.586	0	0	0	0	0	0	0	0.00578358
PY1	20181227S2	0.76666	0.00664014	1.2075	0.478049	0	0.997758	0	0	0	0	0.422857	0	0	0
PY1	20181227S5	0.0435252	0	1.60126	0.636432	0	1.90125	0	0	0.0435252	0	0	0	0	0
PY1	20181227S6	0.805698	0	1.65151	0.677212	0	1.12481	0.339906	0	2.17865	0.0312566	0	2.67372	0	0
PY1	20181227S7	0.357972	0.0936427	0.222498	0.210335	0	1.63669	0	0	1.11148	0	0	0	0	0.0655836
PY1	20181227S8	0.0377454	0	0.927846	1.13645	0	0.260915	0	0	0.00957076	0	0	0.00957076	0.0514037	0
PY1	20190102S8	0.572039	1.11787	2.09061	0.649622	0	1.90898	0	0	1.24085	0	0.944816	0.944816	0	0.0203188
PY1	20190110G4	0.950715	0.154532	1.79952	1.05489	0	1.42914	0	0	0.521859	0	0	1.25942	0	0.0285525
PY1	20190110G9	0.344379	0.246055	0.542004	0.443364	0	0.558938	0	0	0.174688	0	0.186942	0.124113	1.28936	1.23389
PY1	20190227G4	1.08581	0.0818534	1.98366	1.23422	0.0372087	1.70335	0.0597802	0.0991678	1.74723	0	0.257584	0.506022	0	0.014014
PY1	20190227G5	0.8028	0	0	0.479886	0.0196727	2.73074	0	0	2.74489	0	0	0	0	0.0386661
PY1	20190228G1	0.11897	0	0.141156	0.838934	0.66005	0.871168	0	0	0	0	0.392095	0	0	0.0353697
PY1	20190228S2	0.0417171	0.635247	0.690136	0	0	0.393928	0	0	0.0685919	0	0	0	0	0.0101057
PY1	20190228S6	1.81366	0.205867	2.10294	0.188808	0	0.681429	0	0.153791	1.55615	0	0	0	0	0
PY1	20190305G1	0.0732988	0.0373208	1.52876	0	0	1.74313	0	0	0	0	0	0	0.802457	0.379553
PY1	20190305G3	0.944702	0	0.436945	0	0	0.898235	0	0	0	0	0	1.64078	0	0.826969
PY1	20190305G4	0	0.226263	1.69772	0.268739	0	0.925619	0.226263	0	1.2379	0	0	0.596704	0	0
PY1	20190305G5	0.43332	0	0.320126	0.267395	0	1.08426	0	0	0.0233075	0	0	0	0	0
PY1	20190305G6	0	0	0.312717	0	0	0.465347	0	0	0	0	0	0	0	0.0247848
PY1	20190305G8	0.295101	0.608869	0.375337	0	0.0388429	0.764819	0	0	0	0	0.428332	0.01961	0	0.0260117
PY1	20190305S1	0	0.0239383	1.21617	0	0	0.737269	0	0	0	0	0	0	0	0.010702
PY1	20190305S2	2.46145	0.335683	3.17515	1.01697	0	0	0	0	0.0238879	0	0	0.0238879	0	0.148328
PY1	20190305S3	0.287611	0	1.43645	0.142618	0.00664266	0.960451	0	0	0	0	0	0.00664266	0	0.0435252
PY1	20190305S4	0	1.38816	1.72896	0	0	0.845287	0.220893	0.2126	2.20664	0.030431	1.4953	2.67434	0	0.610516
PY1	20190305Z1	0.179053	0	1.13516	0.0149708	0	0	0	0	2.0755	0	0.0149708	2.20825	0	0
PY1	20190305Z3	2.56348	1.38746	3.66271	1.53326	0	1.29889	0	0	0.151376	0	0	0.802916	0	0
PY1	20190305Z4	0.884325	0.752117	1.48034	1.15405	0	0.981043	0	0	0.391894	0	0.399967	0	0	0
PY1	20190314G2	0.302993	0.875957	0.639533	1.2421	0.313605	0.592733	0	0	0	0	0	0.535211	0.0328759	0.383841
PY1	20190314G3	0.358757	0.178334	0.874384	0.307209	0	1.34975	0	0	0.0102226	0	0.0102226	0.351554	0	0
PY1	20190314G5	1.33056	0	1.20709	1.83826	0	1.63431	0	0	0	0	0.797819	1.25345	0.0187774	0.297082
PY1	20190314G6	0.767102	1.20473	0.5677	0.746811	0	1.87966	0	0.983052	2.4231	0.0829742	0	3.30054	0	0.164503
PY1	20190314G7	0.580378	0.449917	1.04228	0.890383	0	1.22307	0.0722509	0.358247	2.76891	0.112106	0.388336	3.03939	0	0.0165103
PY1	20190314G8	0.640853	0.288037	0.544211	0.530278	0	1.27176	0.147519	0.589299	1.46926	0.083813	0.154353	1.97618	0	0.235314
PY1	20190418G4	0.00699131	0	0	0.00699131	0	0	0	0	0	0	0	0	0	0
PY1	20190418S2	0.710718	0.0217917	0.485021	0.524907	0.0708651	0.9359	0.104499	0	0.234575	0	0	0.22289	0	0
PY1	20190425G1	0.997703	0	1.4046	0.164655	0	0.57997	0	0	0	0	0	0	0	0
PY1	20190425G3	1.54946	0	0.00824481	1.56689	0	1.92471	0	0	1.69484	0	0	0.0245333	0.0287534	0
PY1	20190425G8	0	0	1.69445	0	0	0.0470454	0	0	1.74618	0	0	0.0237993	0	0
PY1	20190425S1	0	0.60026	1.1488	0.0934245	0	1.71269	0	0	0.00974514	0	0	0.00974514	0.0681654	0.993568
PY1	20190425S4	2.2366	0.654962	1.72473	0.770902	0	0.874785	0	1.42438	2.13171	0	0	1.92029	0.172814	0
PY1	20190919S4	1.04194	1.61252	1.28961	1.24195	0.00801477	0	0	0.0994929	0.992478	0	0	0	0	0
PY1	20190925G4	0.780416	0.0267173	0.403075	0.840605	0.158277	0.767932	0	0	0	0	0	0	0	0
PY1	20190925S1	0.786088	1.12087	0.325275	0.722575	0	1.31706	0	0	1.52492	0	0.90216	1.38434	0	0.0127996
PY1	20190925S2	2.05195	1.05215	0.902842	1.28225	0.295453	0.36675	0	0	0.12209	0	0	0	0	0
PY1	20190925S3	2.21253	0.663989	0.838067	1.13805	0	0.724416	0	0	0.119886	0	0	0.153218	0	0.0260621
PY1	20190925S5	1.57434	0.93784	1.0312	1.27255	0	0.216845	0	0	0	0	0	0	0	0
PY2	20180412S1	1.98548	0.847464	0.363757	2.36903	0	2.25248	0.233676	1.6775	3.50156	0.0678417	0.351484	4.08405	0	0
PY2	20180822C1	2.47135	0.777611	1.62431	0.289737	0.0806756	1.25862	0	0	0.738239	0.19066	0.155326	0.815492	0	0.00664266
PY2	20180822C2	0	0.0718456	0.0365679	0.0365679	1.21896	3.5142	0	0	2.55576	0.0365679	0.776205	1.64314	0	0.858468
PY2	20181016C3	2.67458	1.57538	0.889806	0.169284	0	2.97811	0.400039	1.03818	2.80177	0.328877	0.642793	4.41539	0	0
PY2	20181017G7	1.99263	0.442163	3.94799	1.05238	1.34697	2.69781	0.726836	0.113272	3.02655	0.063369	1.06374	1.76117	0.161908	0.980006
PY2	20181018C9	2.15915	0.928772	1.40187	1.27454	0.150065	3.0424	0.48283	1.04678	4.27691	0.228217	0.678774	4.71732	0	0
PY2	20181018S10	1.66915	0.493082	1.16589	2.21296	0	2.36229	0.532561	0.0324349	4.87477	0.659619	0.268261	5.08901	0	0
PY2	20181018S12	1.50457	0.24603	1.35044	2.0829	0.252071	3.12318	0.344057	0.505977	4.21402	0.0746277	0.895651	5.20524	0.450037	0.15048
PY2	20181018S7	0.837799	0.164101	1.68943	0.455499	0.13703	2.01403	0.386662	0	4.09569	0.164101	0.30503	3.17913	0.494641	1.72408
PY2	20181018S8	1.47438	1.19895	2.24066	1.6223	0.0280283	3.22134	1.32745	1.55558	4.89369	0.528512	0.968664	4.71314	0	0
PY2	20181025C1	0.67326	0.544879	1.72528	0.720327	0.535705	2.76715	0.173091	0.0757929	1.59355	0	0.331959	1.40385	0	0
PY2	20181108S1	1.23192	1.16997	1.86267	1.86938	0	3.26657	0	0.239774	3.17983	0.031998	1.42146	2.03958	0	0.00956281
PY2	20181108Z5	1.69086	1.61884	2.72812	0.732964	0.103563	1.75119	0.121293	0.00987076	2.31413	0	0.164288	3.15267	0	0.71774
PY2	20181121G7	1.73279	0	2.19844	2.55978	0	2.49859	0	0	3.29407	0.095435	0	3.44495	0	0.014316
PY2	20181121G8	0.927991	1.35969	0.0135632	1.80273	0	2.18679	0	0.677802	4.21338	0.139945	0.0135632	4.42346	0.227927	0.304461
PY2	20181121G9	0.868198	0	1.14877	1.44634	0	2.04591	0	0	4.21987	0	0	2.46158	0	0.00791636
PY2	20181121S3	2.03826	0.870063	1.19748	2.09144	0.542564	1.88574	0	0	2.65201	0.0212769	0	4.65506	0	0.00890821
PY2	20181212Z6	0.79961	0.236294	1.57834	1.00918	0.296981	2.40759	0.607404	1.99032	4.25985	0.121927	0.575505	3.71032	0	0
PY2	20181226G3	2.59292	1.53426	2.37642	1.82083	0	3.03689	0.827349	2.62384	5.94108	1.0848	0	5.19084	0	0.0100487
PY2	20181227G2	0.397119	1.03606	1.43737	0.0101057	0	2.62891	0	0	0	0	1.37	0.0101057	0	0
PY2	20181227G4	2.42776	1.63299	2.00676	0.286252	0.419246	3.15354	0	1.11828	3.07906	0	0.515629	1.39675	0.0240417	0.32882
PY2	20190305G2	1.32623	0	1.01368	0.654868	0.313633	2.2199	0	0.401321	2.19053	0.0155545	0.939917	2.87461	0	0
PY2	20190305G7	3.11559	1.8015	2.94484	0.757319	0	2.96158	0	0	0	0.0186999	0.897492	2.2204	0.0978623	0.0073168
PY2	20190305Z2	3.3618	1.4436	0.778669	1.27664	0	2.54914	0	0.278002	1.78026	0.0405211	0.744886	4.35631	0	0
PY2	20190313S1	2.85188	0.281249	0	0	0	3.05866	0	0.396878	4.35429	0.281249	1.13497	3.15317	0	0.0077519
PY2	20190314G10	0.705005	1.49414	3.00555	0	0	2.32383	0.63968	1.15553	4.21855	0.705005	0	4.8046	0	0
PY2	20190314G4	2.94883	1.58159	1.40009	1.79757	0.586408	2.95184	0	1.11404	2.30962	0.597042	1.33398	4.69304	0	0
PY3	20180510C12	0	0	0	0	0	0	0	0	0.0085126	0	0	0	1.34803	0
PY3	20180510C13	0	0	0	0	0	0	0	0	0	0	0	0	0	0
PY3	20180510C14	0	0	0	0	0	0.00895875	0	0	0.00895875	0	0	0.00895875	0	0
PY3	20180510C15	0	0	0	0	0	0	0	0	0	0	0	0	0	0
PY3	20180510C3	0	0	0	0	0	0	0	0	0.00690811	0	0	0	0	0
PY3	20180510G10	0	0	0	0	0	0	0	0.00993045	0.00993045	0	0	0.00993045	0	0
PY3	20180510G2	0.0153538	0	0	0.0527374	0	0	0	0	0.00770635	0	0	0.00770635	0.0198154	0
PY3	20180510G5	0	0	0	0	0.318953	0.0451043	0	0	0	0	0	0	0	0.397734
PY3	20180510G6	0	0.111314	0.041192	0	0.00837527	0.891254	0	0	0	0	0	0	0	0.162031
PY3	20180510G7	0.118264	0	0	0.0682348	0	0.991324	0	0	0	0	0	0	0	0.0775758
PY3	20180510G8	0.00750214	0	0	0	0	0.0149484	0	0	0	0	0.00750214	0	0.113958	0.00801477
PY3	20180510G9	0	0	0.00756275	0	0	0.276752	0	0	0	0	0	0.00756275	0	0.0267173
PY3	20180516G10	0.379372	0	0.268176	0.213233	0	1.72146	0	0	0	0	0	0	0	0
PY3	20180516G13	0	0.143137	0	0	0	1.064	0	0	0.0145496	0	0	0.0145496	0	0
PY3	20180516G3	0	0	0	0	0.00665266	0	0	0	0	0	0	0	0	0.290822
PY3	20180516G7	0	0	0	0	0	1.19291	0	0	0.00752644	0	0	0	0	0
Supplemental Figure 1G
cellID	Pathology	GSVA.PY2
CTCCGATGTGACATCT-L8TX_200625_01_H08-1034780098	Epilepsy	0.681471
AAGCGAGCAACTCGTA-L8TX_200709_01_E03-1037743930	Epilepsy	0.767002
AATGGAAAGGTAAGGA-L8TX_200709_01_E03-1037743930	Epilepsy	0.67447
AGGAGGTAGGCCCGTT-L8TX_200709_01_E03-1037743930	Epilepsy	0.820512
CGTTGGGCACAGACGA-L8TX_200709_01_E03-1037743930	Epilepsy	0.78119
GCTTGGGCAGCTGTCG-L8TX_200709_01_E03-1037743930	Epilepsy	0.747807
GTTGTCCAGGTCGTGA-L8TX_200709_01_E03-1037743930	Epilepsy	0.664499
TCACGGGAGAACGCGT-L8TX_200709_01_E03-1037743930	Epilepsy	0.784831
TTTGTTGGTCAGTCCG-L8TX_200709_01_E03-1037743930	Epilepsy	0.775305
AGCCACGAGAGTCTGG-L8TX_200625_01_F10-1035808364	Epilepsy	0.639522
AGCTTCCCAAGTATAG-L8TX_200625_01_F10-1035808364	Epilepsy	0.876812
AGTACTGAGTACGAGC-L8TX_200625_01_F10-1035808364	Epilepsy	0.86374
GAAGGACCAGTGTGGA-L8TX_200625_01_F10-1035808364	Epilepsy	0.881477
GATAGAAGTCCTGGTG-L8TX_200625_01_F10-1035808364	Epilepsy	0.837408
GATGACTGTGTAGGAC-L8TX_200625_01_F10-1035808364	Epilepsy	0.917771
GTCATCCCACCCTAGG-L8TX_200625_01_F10-1035808364	Epilepsy	0.622151
GTCCACTAGATGTTGA-L8TX_200625_01_F10-1035808364	Epilepsy	0.559359
GTTACCCAGGGTGAAA-L8TX_200625_01_F10-1035808364	Epilepsy	0.560766
GTTGTGAGTCTTACTT-L8TX_200625_01_F10-1035808364	Epilepsy	0.853
TCTTAGTAGCCTAGGA-L8TX_200625_01_F10-1035808364	Epilepsy	0.935668
TCTTTGAAGACGCCAA-L8TX_200625_01_F10-1035808364	Epilepsy	0.676805
TGATCAGAGGAGAATG-L8TX_200625_01_F10-1035808364	Epilepsy	0.866224
TTCTTCCAGGCTCACC-L8TX_200625_01_F10-1035808364	Epilepsy	0.725083
AACACACGTGTTACTG-L8TX_190416_01_G05-871132083	Epilepsy	0.646408
AATGACCCATTCAGCA-L8TX_190416_01_G05-871132083	Epilepsy	0.758189
ATCGATGGTACACGCC-L8TX_190416_01_G05-871132083	Epilepsy	0.842082
ATCTTCAGTGAAGCGT-L8TX_190416_01_G05-871132083	Epilepsy	0.774392
CGGGACTTCCAGTTCC-L8TX_190416_01_G05-871132083	Epilepsy	0.483098
GAAGGACAGGCGTTGA-L8TX_190416_01_G05-871132083	Epilepsy	0.737338
GCAACATGTATCTCGA-L8TX_190416_01_G05-871132083	Epilepsy	0.60851
GCCAACGCAGAGATGC-L8TX_190416_01_G05-871132083	Epilepsy	0.806928
GGAGGTAAGCTTTCTT-L8TX_190416_01_G05-871132083	Epilepsy	0.690746
GGGACCTCATCAGTCA-L8TX_190416_01_G05-871132083	Epilepsy	0.580121
TAGTGCATCGCATTAG-L8TX_190416_01_G05-871132083	Epilepsy	0.802417
TGTGTGATCTTCTGTA-L8TX_190416_01_G05-871132083	Epilepsy	0.618742
TTCCACGGTCAACGCC-L8TX_190416_01_G05-871132083	Epilepsy	0.807775
AGGACTTTCAGGACAG-L8TX_200310_01_F01-1014698703	Epilepsy	0.881042
CATCGCTAGCTATCTG-L8TX_200310_01_F01-1014698703	Epilepsy	0.706712
GGTGTCGAGAGTAACT-L8TX_200310_01_F01-1014698703	Epilepsy	0.696572
TGTTGGAGTGGCTAGA-L8TX_200310_01_F01-1014698703	Epilepsy	0.674396
TTGAGTGTCGTCTCAC-L8TX_200310_01_F01-1014698703	Epilepsy	0.612819
AGGTCTATCTGTCGCT-L8TX_200820_01_A04-1047975607	Epilepsy	0.35653
CGATCGGTCGTCGCTT-L8TX_200820_01_A04-1047975607	Epilepsy	1
TACAGGTAGATCCTAC-L8TX_200820_01_A04-1047975607	Epilepsy	0.361177
CGTTGGGGTCAGCGTC-L8TX_190614_01_C05-902409028	Epilepsy	0.619492
ACAGAAATCAGACCCG-L8TX_200810_01_B08-1048915717	Epilepsy	0.923198
ACTGTGAAGAGTCAGC-L8TX_200810_01_B08-1048915717	Epilepsy	0.963284
AGTCTCCCAAGAAATC-L8TX_200810_01_B08-1048915717	Epilepsy	0.914495
GAGTCTAGTATCAGGG-L8TX_200810_01_B08-1048915717	Epilepsy	0.751275
GCCGATGTCACCGGGT-L8TX_200810_01_B08-1048915717	Epilepsy	0.908568
GGGCTACGTTATCTTC-L8TX_200810_01_B08-1048915717	Epilepsy	0.715627
GGGTGAAAGTGGTTGG-L8TX_200810_01_B08-1048915717	Epilepsy	0.97836
GTGAGTTAGACGCTCC-L8TX_200810_01_B08-1048915717	Epilepsy	0.754138
TCAGTTTCAGATTCGT-L8TX_200810_01_B08-1048915717	Epilepsy	0.856537
TCCTCGAGTTGGCCGT-L8TX_200810_01_B08-1048915717	Epilepsy	0.716765
AAACGCTAGTCTGGTT-L8TX_190822_01_B11-960325938	Epilepsy	0.741255
AACCATGAGCATTTGC-L8TX_190822_01_B11-960325938	Epilepsy	0.618822
AAGACTCTCTCCTGTG-L8TX_190822_01_B11-960325938	Epilepsy	0.683813
AAGCATCAGCGCAATG-L8TX_190822_01_B11-960325938	Epilepsy	0.665505
AATAGAGAGAAACTCA-L8TX_190822_01_B11-960325938	Epilepsy	0.752088
AATCACGAGTGCGCTC-L8TX_190822_01_B11-960325938	Epilepsy	0.705271
AATGACCAGCTGTACT-L8TX_190822_01_B11-960325938	Epilepsy	0.661345
AATGCCAGTAGGAAAG-L8TX_190822_01_B11-960325938	Epilepsy	0.676045
AATGGCTTCTTACTGT-L8TX_190822_01_B11-960325938	Epilepsy	0.606175
AATTTCCGTACCCACG-L8TX_190822_01_B11-960325938	Epilepsy	0.785326
ACAGAAACAAAGGCAC-L8TX_190822_01_B11-960325938	Epilepsy	0.618509
ACGTAGTGTATGAAGT-L8TX_190822_01_B11-960325938	Epilepsy	0.757348
ACTATGGGTGCGTTTA-L8TX_190822_01_B11-960325938	Epilepsy	0.721165
AGACAAAGTAAGTTGA-L8TX_190822_01_B11-960325938	Epilepsy	0.558087
AGACCCGAGTAGCAAT-L8TX_190822_01_B11-960325938	Epilepsy	0.674805
AGAGAGCTCGAATCCA-L8TX_190822_01_B11-960325938	Epilepsy	0.533109
AGAGCCCCAGACGCTC-L8TX_190822_01_B11-960325938	Epilepsy	0.77949
AGGGTGATCAGCATTG-L8TX_190822_01_B11-960325938	Epilepsy	0.66093
AGGTAGGGTACGGCAA-L8TX_190822_01_B11-960325938	Epilepsy	0.648199
ATCCCTGTCCACGGGT-L8TX_190822_01_B11-960325938	Epilepsy	0.781634
ATGATCGTCGTAGCTA-L8TX_190822_01_B11-960325938	Epilepsy	0.576267
ATGTCCCCAGCAGGAT-L8TX_190822_01_B11-960325938	Epilepsy	0.716264
ATTGTTCGTGGACCAA-L8TX_190822_01_B11-960325938	Epilepsy	0.747072
CACAGATGTGCCGTTG-L8TX_190822_01_B11-960325938	Epilepsy	0.481903
CACGAATAGCAGAAAG-L8TX_190822_01_B11-960325938	Epilepsy	0.870694
CAGGTATTCGAAGAAT-L8TX_190822_01_B11-960325938	Epilepsy	0.714287
CATAAGCCAAAGGTTA-L8TX_190822_01_B11-960325938	Epilepsy	0.886145
CATTGAGCAGCTGAAG-L8TX_190822_01_B11-960325938	Epilepsy	0.592368
CGCGTGAGTTGTCAGT-L8TX_190822_01_B11-960325938	Epilepsy	0.807818
CGTAAGTTCCGCACGA-L8TX_190822_01_B11-960325938	Epilepsy	0.608462
CGTAATGAGGTCATCT-L8TX_190822_01_B11-960325938	Epilepsy	0.787961
CTAGGTACACTCTCGT-L8TX_190822_01_B11-960325938	Epilepsy	0.803026
CTGAGCGTCATGACAC-L8TX_190822_01_B11-960325938	Epilepsy	0.572252
CTGCATCTCCCGGTAG-L8TX_190822_01_B11-960325938	Epilepsy	0.695692
CTTTCGGAGAGTTGAT-L8TX_190822_01_B11-960325938	Epilepsy	0.726574
GAACTGTGTAACAGTA-L8TX_190822_01_B11-960325938	Epilepsy	0.741723
GAAGCGATCTTGTTAC-L8TX_190822_01_B11-960325938	Epilepsy	0.596657
GAGAAATAGGGTACGT-L8TX_190822_01_B11-960325938	Epilepsy	0.602587
GATCACAGTCGGCCTA-L8TX_190822_01_B11-960325938	Epilepsy	0.725024
GATTCTTTCTTCCACG-L8TX_190822_01_B11-960325938	Epilepsy	0.669899
GCAGTTAGTGTCCATA-L8TX_190822_01_B11-960325938	Epilepsy	0.679526
GCCCGAAAGCATGGGT-L8TX_190822_01_B11-960325938	Epilepsy	0.72267
GGGACCTCAGGCACAA-L8TX_190822_01_B11-960325938	Epilepsy	0.619786
GGTCTGGGTCTTGAGT-L8TX_190822_01_B11-960325938	Epilepsy	0.618311
GGTGTTAAGAATTGCA-L8TX_190822_01_B11-960325938	Epilepsy	0.798309
GTACAGTAGGGATCGT-L8TX_190822_01_B11-960325938	Epilepsy	0.710028
GTAGGTTTCCCGAGTG-L8TX_190822_01_B11-960325938	Epilepsy	0.673105
GTAGTACGTTAGGCTT-L8TX_190822_01_B11-960325938	Epilepsy	0.571448
GTGATGTCATTAAAGG-L8TX_190822_01_B11-960325938	Epilepsy	0.784881
GTGCTTCGTGGACCAA-L8TX_190822_01_B11-960325938	Epilepsy	0.644184
TACCCACAGGGTTAGC-L8TX_190822_01_B11-960325938	Epilepsy	0.690411
TAGATCGGTTGGGATG-L8TX_190822_01_B11-960325938	Epilepsy	0.895265
TATCTGTTCACCGGGT-L8TX_190822_01_B11-960325938	Epilepsy	0.777631
TCACAAGCAGAAGCTG-L8TX_190822_01_B11-960325938	Epilepsy	0.835998
TCAGTCCTCAACACCA-L8TX_190822_01_B11-960325938	Epilepsy	0.840088
TCATGAGCACTGTGAT-L8TX_190822_01_B11-960325938	Epilepsy	0.533991
TCATTGTGTGGTTTGT-L8TX_190822_01_B11-960325938	Epilepsy	0.680406
TCGATTTGTGAAGCGT-L8TX_190822_01_B11-960325938	Epilepsy	0.819004
TCGATTTTCGATCCCT-L8TX_190822_01_B11-960325938	Epilepsy	0.692053
TGATCAGAGTGAGTGC-L8TX_190822_01_B11-960325938	Epilepsy	0.720477
TGCACGGGTCCCGTGA-L8TX_190822_01_B11-960325938	Epilepsy	0.745311
TGCAGGCAGGTCGACA-L8TX_190822_01_B11-960325938	Epilepsy	0.652374
TGGATGTAGATTCGCT-L8TX_190822_01_B11-960325938	Epilepsy	0.742866
TGTTCATGTACGATTC-L8TX_190822_01_B11-960325938	Epilepsy	0.657747
TTAGGGTCATCAGTCA-L8TX_190822_01_B11-960325938	Epilepsy	0.780294
TTGCCTGCAAGAGTGC-L8TX_190822_01_B11-960325938	Epilepsy	0.57249
TTGTGGATCACTTTGT-L8TX_190822_01_B11-960325938	Epilepsy	0.528182
TTTCATGCATGGGAAC-L8TX_190822_01_B11-960325938	Epilepsy	0.627725
AGGGTCCGTGATGTAA-L8TX_200625_01_C10-1034780102	Epilepsy	0.737787
CACATGAGTTTCGATG-L8TX_200625_01_C10-1034780102	Epilepsy	0.882606
CACTTCGGTAACGCGA-L8TX_200625_01_C10-1034780102	Epilepsy	0.707208
CCACAAAGTCAGTCGC-L8TX_200625_01_C10-1034780102	Epilepsy	0.69536
TACGCTCGTGAGCTCC-L8TX_200625_01_C10-1034780102	Epilepsy	0.859682
TCTTAGTCAGGAATCG-L8TX_200625_01_C10-1034780102	Epilepsy	0.77847
TGAGCGCGTCTAGGTT-L8TX_200625_01_C10-1034780102	Epilepsy	0.847176
TGGAGGACATGTTTGG-L8TX_200625_01_C10-1034780102	Epilepsy	0.675962
TTGGATGGTGGAGGTT-L8TX_200625_01_C10-1034780102	Epilepsy	0.954297
CAACCTCCAGAACATA-L8TX_200820_01_B04-1048195989	Epilepsy	0.751019
AAGTACCGTAGTAAGT-L8TX_200709_01_E05-1037743935	Epilepsy	0.831896
CCTCTAGTCGGTCTGG-L8TX_200709_01_E05-1037743935	Epilepsy	0.585525
CGGAATTGTCGTCATA-L8TX_200709_01_E05-1037743935	Epilepsy	0.813444
GCCAGCACATGCGTGC-L8TX_200709_01_E05-1037743935	Epilepsy	0.721843
GTGAGTTAGCTGTTAC-L8TX_200709_01_E05-1037743935	Epilepsy	0.8242
GTGGCGTCAGACCTGC-L8TX_200709_01_E05-1037743935	Epilepsy	0.561014
TCCAGAAGTGTACGCC-L8TX_200709_01_E05-1037743935	Epilepsy	0.539514
TGACGCGCAACAGAGC-L8TX_200709_01_E05-1037743935	Epilepsy	0.650025
TGAGTCAGTCGTATGT-L8TX_200709_01_E05-1037743935	Epilepsy	0.678863
AAACCCACAACGGGTA-L8TX_200625_01_A11-1034780099	Epilepsy	0.621672
ACTGATGAGAGGCGGA-L8TX_200625_01_A11-1034780099	Epilepsy	0.75012
CCTATCGGTACTAACC-L8TX_200625_01_A11-1034780099	Epilepsy	0.889589
CTCATCGGTACGAAAT-L8TX_200625_01_A11-1034780099	Epilepsy	0.697129
GGTGTCGTCCGCAGTG-L8TX_200625_01_A11-1034780099	Epilepsy	0.81576
GTAGATCCACGTAGTT-L8TX_200625_01_A11-1034780099	Epilepsy	0.67863
TCGTGGGGTAGCTGTT-L8TX_200625_01_A11-1034780099	Epilepsy	0.687936
TGTCAGATCAAGGCTT-L8TX_200625_01_A11-1034780099	Epilepsy	0.583798
TTTGGAGTCCCAGCGA-L8TX_200625_01_A11-1034780099	Epilepsy	0.780868
CTACAGAGTAGACTGG-L8TX_200625_01_H09-1035808363	Epilepsy	0.750771
GTTTACTTCTCCGATC-L8TX_200625_01_H09-1035808363	Epilepsy	0.574836
TGGAACTCAAGCGATG-L8TX_200625_01_H09-1035808363	Epilepsy	0.836187
AATAGAGGTCAGGTGA-L8TX_190822_01_C11-960325944	Epilepsy	0.82136
ACCAAACTCTCGCTCA-L8TX_190822_01_C11-960325944	Epilepsy	0.772961
ACCCTCAAGGTGCTTT-L8TX_190822_01_C11-960325944	Epilepsy	0.836472
ACGGTTACAAGCCTGC-L8TX_190822_01_C11-960325944	Epilepsy	0.814338
CGGAGAAGTCCAACGC-L8TX_190822_01_C11-960325944	Epilepsy	0.838233
CGGGTCAAGAGTTGTA-L8TX_190822_01_C11-960325944	Epilepsy	0.856096
CGGGTGTTCCTGATAG-L8TX_190822_01_C11-960325944	Epilepsy	0.676091
CGGTCAGCAGTTCTAG-L8TX_190822_01_C11-960325944	Epilepsy	0.632187
CGTAGTATCCGAGGCT-L8TX_190822_01_C11-960325944	Epilepsy	0.813551
CTCCCAACAATCTGCA-L8TX_190822_01_C11-960325944	Epilepsy	0.777453
CTCCCTCCATCTAGAC-L8TX_190822_01_C11-960325944	Epilepsy	0.662121
CTGTAGATCTTCTCAA-L8TX_190822_01_C11-960325944	Epilepsy	0.717594
GAAATGAAGTCAAGCG-L8TX_190822_01_C11-960325944	Epilepsy	0.676337
GAATCACAGGGAGGAC-L8TX_190822_01_C11-960325944	Epilepsy	0.797756
GACCGTGCACGTCATA-L8TX_190822_01_C11-960325944	Epilepsy	0.635443
GACTCTCTCCGCGATG-L8TX_190822_01_C11-960325944	Epilepsy	0.793698
GATCATGTCTGGACCG-L8TX_190822_01_C11-960325944	Epilepsy	0.627831
GGACGTCAGCTGACTT-L8TX_190822_01_C11-960325944	Epilepsy	0.920574
GGAGATGTCGTAGTGT-L8TX_190822_01_C11-960325944	Epilepsy	0.562005
GGGTGTCAGCCGTCGT-L8TX_190822_01_C11-960325944	Epilepsy	0.854049
GGTCTGGTCTATCGTT-L8TX_190822_01_C11-960325944	Epilepsy	0.744306
GTACAACCACGCGTGT-L8TX_190822_01_C11-960325944	Epilepsy	0.934625
GTGAGTTAGGTTCTTG-L8TX_190822_01_C11-960325944	Epilepsy	0.755295
GTGTGGCGTATGGAAT-L8TX_190822_01_C11-960325944	Epilepsy	0.774833
TACTGCCGTTCTCGTC-L8TX_190822_01_C11-960325944	Epilepsy	0.694937
TACTTACGTGAATAAC-L8TX_190822_01_C11-960325944	Epilepsy	0.596309
TAGTGCACAGCTGGTC-L8TX_190822_01_C11-960325944	Epilepsy	0.907533
TATTGGGCATTAAAGG-L8TX_190822_01_C11-960325944	Epilepsy	0.882087
TCGCACTGTGTCATTG-L8TX_190822_01_C11-960325944	Epilepsy	0.724171
TGAGGAGTCGATTGAC-L8TX_190822_01_C11-960325944	Epilepsy	0.811821
TTACGCCAGAGTTGCG-L8TX_190822_01_C11-960325944	Epilepsy	0.548223
TTCCGGTAGTGGACTG-L8TX_190822_01_C11-960325944	Epilepsy	0.759113
TTCCTTCGTGTTTCTT-L8TX_190822_01_C11-960325944	Epilepsy	0.752092
TTCTGTACAGAGAATT-L8TX_190822_01_C11-960325944	Epilepsy	0.782127
CGAGGAACATGTTCAG-L8TX_200810_01_D07-1048195984	Epilepsy	0.61906
GAGTTTGTCGTGGACC-L8TX_200810_01_D07-1048195984	Epilepsy	0.709793
TGTAAGCCACGACGCT-L8TX_200810_01_D07-1048195984	Epilepsy	0.73261
ACGGTTATCGGTCGAC-L8TX_200709_01_D05-1037743513	Epilepsy	0.534055
ATAGACCGTCGCACGT-L8TX_200709_01_D05-1037743513	Epilepsy	0.441779
CGTAGTACAGTTGCGC-L8TX_200709_01_D05-1037743513	Epilepsy	0.641335
GAGTGTTAGTGACCTT-L8TX_200709_01_D05-1037743513	Epilepsy	0.62858
GTCCCATAGCGACATG-L8TX_200709_01_D05-1037743513	Epilepsy	0.752899
TGCAGTACAACGAGGT-L8TX_200709_01_D05-1037743513	Epilepsy	0.606105
AGTCAACCACGACGCT-L8TX_200820_01_A03-1047975606	Epilepsy	0.70302
ACGTCCTCAGAACTTC-L8TX_200702_01_F02-1035706553	Epilepsy	0.685529
CAAGACTGTGCGTTTA-L8TX_200702_01_F02-1035706553	Epilepsy	0.837664
CACGTTCGTGCCGTAC-L8TX_200702_01_F02-1035706553	Epilepsy	0.676413
GGTTCTCTCCATGAGT-L8TX_200702_01_F02-1035706553	Epilepsy	0.812553
GTGTCCTAGGGCTGAT-L8TX_200702_01_F02-1035706553	Epilepsy	0.693909
TACCCGTAGCGATCGA-L8TX_200702_01_F02-1035706553	Epilepsy	0.719134
TAGTGCAAGTGGTGGT-L8TX_200702_01_F02-1035706553	Epilepsy	0.701953
TCACGCTGTGTAGGAC-L8TX_200702_01_F02-1035706553	Epilepsy	0.561169
AATTCCTGTATTTCGG-L8TX_200310_01_E01-1025570029	Epilepsy	0.69894
ACATGCATCTATTGTC-L8TX_200310_01_E01-1025570029	Epilepsy	0.844526
ACCAACAAGTGCACAG-L8TX_200310_01_E01-1025570029	Epilepsy	0.727552
ACGTAGTGTCAACCTA-L8TX_200310_01_E01-1025570029	Epilepsy	0.856705
ACGTCCTAGGATAATC-L8TX_200310_01_E01-1025570029	Epilepsy	0.637295
ACTATGGCACCCGTAG-L8TX_200310_01_E01-1025570029	Epilepsy	0.813357
AGATGAATCGATGCAT-L8TX_200310_01_E01-1025570029	Epilepsy	0.703587
AGCGTCGAGGCTTAAA-L8TX_200310_01_E01-1025570029	Epilepsy	0.513625
AGGCATTAGCACTGGA-L8TX_200310_01_E01-1025570029	Epilepsy	0.706023
AGGGCTCCAGTGTGGA-L8TX_200310_01_E01-1025570029	Epilepsy	0.705077
ATACTTCTCGATTGGT-L8TX_200310_01_E01-1025570029	Epilepsy	0.676794
ATCGTGACAAACGGCA-L8TX_200310_01_E01-1025570029	Epilepsy	0.899476
ATTACCTGTAGCGAGT-L8TX_200310_01_E01-1025570029	Epilepsy	0.677536
ATTCCTATCTGAATGC-L8TX_200310_01_E01-1025570029	Epilepsy	0.725562
CAACAGTGTACCAATC-L8TX_200310_01_E01-1025570029	Epilepsy	0.867966
CAAGACTTCCGCACTT-L8TX_200310_01_E01-1025570029	Epilepsy	0.711884
CAGATCATCGGAATGG-L8TX_200310_01_E01-1025570029	Epilepsy	0.866968
CAGCACGAGCCTGAAG-L8TX_200310_01_E01-1025570029	Epilepsy	0.811165
CAGCCAGCAGGTATGG-L8TX_200310_01_E01-1025570029	Epilepsy	0.610393
CAGCCAGGTAGCACGA-L8TX_200310_01_E01-1025570029	Epilepsy	0.79246
CAGTTAGGTTGCATCA-L8TX_200310_01_E01-1025570029	Epilepsy	0.770339
CATCGGGTCCGTCCTA-L8TX_200310_01_E01-1025570029	Epilepsy	0.710544
CATGCGGCATAGATGA-L8TX_200310_01_E01-1025570029	Epilepsy	0.754257
CATTGCCTCGAGTACT-L8TX_200310_01_E01-1025570029	Epilepsy	0.718318
CCATCACCAAGGTCGA-L8TX_200310_01_E01-1025570029	Epilepsy	0.795642
CCCAACTTCCATTGCC-L8TX_200310_01_E01-1025570029	Epilepsy	0.821107
CCCAACTTCTCATGGA-L8TX_200310_01_E01-1025570029	Epilepsy	0.77696
CGAGGAAGTAGCGTCC-L8TX_200310_01_E01-1025570029	Epilepsy	0.627421
CGCCAGACACAACGTT-L8TX_200310_01_E01-1025570029	Epilepsy	0.78291
CGTAGTACACCTATCC-L8TX_200310_01_E01-1025570029	Epilepsy	0.924665
CGTTAGAGTCTAGATC-L8TX_200310_01_E01-1025570029	Epilepsy	0.889452
CGTTAGATCTCCCATG-L8TX_200310_01_E01-1025570029	Epilepsy	0.718517
CTCAAGATCATGCGGC-L8TX_200310_01_E01-1025570029	Epilepsy	0.754236
CTCAGTCTCGAGTGGA-L8TX_200310_01_E01-1025570029	Epilepsy	0.927598
CTGAATGTCTTCCCGA-L8TX_200310_01_E01-1025570029	Epilepsy	0.783771
CTGGCAGAGGAATGTT-L8TX_200310_01_E01-1025570029	Epilepsy	0.806
CTGGTCTGTATGAAAC-L8TX_200310_01_E01-1025570029	Epilepsy	0.826595
CTGTATTGTGCGGTAA-L8TX_200310_01_E01-1025570029	Epilepsy	0.761036
CTGTATTTCGCTCTAC-L8TX_200310_01_E01-1025570029	Epilepsy	0.735352
CTGTCGTGTATCGAAA-L8TX_200310_01_E01-1025570029	Epilepsy	0.481693
CTGTGGGGTGTGTGGA-L8TX_200310_01_E01-1025570029	Epilepsy	0.651263
CTTCCGAAGACTAAGT-L8TX_200310_01_E01-1025570029	Epilepsy	0.50804
GAACACTGTGTAGCAG-L8TX_200310_01_E01-1025570029	Epilepsy	0.731184
GACCTTCTCGACGCGT-L8TX_200310_01_E01-1025570029	Epilepsy	0.728518
GAGTTGTGTTCATCTT-L8TX_200310_01_E01-1025570029	Epilepsy	0.742972
GATTCTTCAGGCACAA-L8TX_200310_01_E01-1025570029	Epilepsy	0.718074
GCACGTGAGCCGCTTG-L8TX_200310_01_E01-1025570029	Epilepsy	0.864232
GCCAGTGCAGGGAGAG-L8TX_200310_01_E01-1025570029	Epilepsy	0.661934
GCCTGTTCACTGGAAG-L8TX_200310_01_E01-1025570029	Epilepsy	0.731354
GGATGTTGTCTTGTCC-L8TX_200310_01_E01-1025570029	Epilepsy	0.743962
GGGCGTTGTTGTTGAC-L8TX_200310_01_E01-1025570029	Epilepsy	0.60826
GTAACACAGGGAACAA-L8TX_200310_01_E01-1025570029	Epilepsy	0.803766
GTCTAGACACGCTGCA-L8TX_200310_01_E01-1025570029	Epilepsy	0.931002
GTGACGCTCTGGCCTT-L8TX_200310_01_E01-1025570029	Epilepsy	0.715611
GTGAGCCCACTGGAAG-L8TX_200310_01_E01-1025570029	Epilepsy	0.619197
GTGAGGATCTTTACAC-L8TX_200310_01_E01-1025570029	Epilepsy	0.684762
GTGTCCTTCTGATGGT-L8TX_200310_01_E01-1025570029	Epilepsy	0.844794
GTGTTAGTCGGCATAT-L8TX_200310_01_E01-1025570029	Epilepsy	0.856956
TACGGTAAGTATTCCG-L8TX_200310_01_E01-1025570029	Epilepsy	0.813745
TATCGCCCACTTGTGA-L8TX_200310_01_E01-1025570029	Epilepsy	0.801384
TATCGCCGTGTGGTCC-L8TX_200310_01_E01-1025570029	Epilepsy	0.744277
TATTCCAGTGCTCCGA-L8TX_200310_01_E01-1025570029	Epilepsy	0.848742
TATTGGGGTCGGTGTC-L8TX_200310_01_E01-1025570029	Epilepsy	0.821409
TCGACGGGTCAAAGCG-L8TX_200310_01_E01-1025570029	Epilepsy	0.863406
TCGTAGAAGCGTGAAC-L8TX_200310_01_E01-1025570029	Epilepsy	0.555932
TCGTCCACACAGCCTG-L8TX_200310_01_E01-1025570029	Epilepsy	0.725129
TCTGGCTAGCGTGCCT-L8TX_200310_01_E01-1025570029	Epilepsy	0.765369
TGATGCATCGATTGGT-L8TX_200310_01_E01-1025570029	Epilepsy	0.901234
TGATTCTGTAGATCCT-L8TX_200310_01_E01-1025570029	Epilepsy	0.684687
TGCGGGTCATCGCTAA-L8TX_200310_01_E01-1025570029	Epilepsy	0.714675
TGCTCGTGTTCGTTCC-L8TX_200310_01_E01-1025570029	Epilepsy	0.633449
TGGAGAGGTTAAGAAC-L8TX_200310_01_E01-1025570029	Epilepsy	0.825997
TGGGTTACACGCGCAT-L8TX_200310_01_E01-1025570029	Epilepsy	0.640531
TGTTGAGAGCTGGCCT-L8TX_200310_01_E01-1025570029	Epilepsy	0.659604
TTAGTCTTCGAAGTGG-L8TX_200310_01_E01-1025570029	Epilepsy	0.830718
TTCGATTAGCCTTGAT-L8TX_200310_01_E01-1025570029	Epilepsy	0.784965
TTCGCTGAGTGGTTCT-L8TX_200310_01_E01-1025570029	Epilepsy	0.761477
TTGGGATCATTGACCA-L8TX_200310_01_E01-1025570029	Epilepsy	0.739298
TTTGGAGAGGAATTAC-L8TX_200310_01_E01-1025570029	Epilepsy	0.754209
TTTGGTTCAGATCATC-L8TX_200310_01_E01-1025570029	Epilepsy	0.718013
CACGAATTCGTGCATA-L8TX_190430_01_A09-899476115	Epilepsy	0.762243
GCCAGGTGTATCGTAC-L8TX_190430_01_A09-899476115	Epilepsy	0.838045
GCTGGGTAGTGCACTT-L8TX_190430_01_A09-899476115	Epilepsy	0.627687
TACCGAAGTCTACTGA-L8TX_190430_01_A09-899476115	Epilepsy	0.756661
TGGGCGTTCCTTCTTC-L8TX_190430_01_A09-899476115	Epilepsy	0.910089
TTACAGGTCGCTACGG-L8TX_190430_01_A09-899476115	Epilepsy	0.718623
ATGGGTTGTGTGTGGA-L8TX_200702_01_E02-1037743936	Epilepsy	0.69724
CCTTCAGTCGTGCATA-L8TX_200702_01_E02-1037743936	Epilepsy	0.671583
AATTTCCTCGAAGCAG-L8TX_200702_01_A02-1037743932	Epilepsy	0.551505
ACTGATGAGTCTGTAC-L8TX_200702_01_A02-1037743932	Epilepsy	0.627732
AGCGATTAGCATTTGC-L8TX_200702_01_A02-1037743932	Epilepsy	0.467015
AGCTCAAGTCCTGGGT-L8TX_200702_01_A02-1037743932	Epilepsy	0.428213
ATCGTGAAGTCTACCA-L8TX_200702_01_A02-1037743932	Epilepsy	0.527057
ATTATCCGTACTCCCT-L8TX_200702_01_A02-1037743932	Epilepsy	0.436102
CATAAGCAGTGGTCAG-L8TX_200702_01_A02-1037743932	Epilepsy	0.374157
CATAGACGTTGCATGT-L8TX_200702_01_A02-1037743932	Epilepsy	0.705787
CATTGCCCATCCGATA-L8TX_200702_01_A02-1037743932	Epilepsy	0.442745
CTATAGGAGGGTTAAT-L8TX_200702_01_A02-1037743932	Epilepsy	0.580391
CTCAACCGTGATCGTT-L8TX_200702_01_A02-1037743932	Epilepsy	0.856643
GAATCGTGTACGGTTT-L8TX_200702_01_A02-1037743932	Epilepsy	0.603228
GACGCTGCATGAAAGT-L8TX_200702_01_A02-1037743932	Epilepsy	0.460059
GACTATGAGTCGCCAC-L8TX_200702_01_A02-1037743932	Epilepsy	0.631677
GCCATGGTCTTTGATC-L8TX_200702_01_A02-1037743932	Epilepsy	0.814487
GTCCACTGTCGCGTCA-L8TX_200702_01_A02-1037743932	Epilepsy	0.575236
GTCTCACCAGTCAACT-L8TX_200702_01_A02-1037743932	Epilepsy	0.492114
TAACCAGCAGAACTCT-L8TX_200702_01_A02-1037743932	Epilepsy	0.484153
TCAAGCACACTGTGTA-L8TX_200702_01_A02-1037743932	Epilepsy	0.62875
TCAATCTTCATTGAGC-L8TX_200702_01_A02-1037743932	Epilepsy	0.377344
TCCTCGACACCCTAGG-L8TX_200702_01_A02-1037743932	Epilepsy	0.750356
TTGTTGTCACTCCTGT-L8TX_200702_01_A02-1037743932	Epilepsy	0.599633
TTTATGCAGCGACTTT-L8TX_200702_01_A02-1037743932	Epilepsy	0.583237
AACGAAAGTAGGCAAC-L8TX_200625_01_D10-1034780103	Non-epilepsy	0.616471
CGAGTGCGTGATAGTA-L8TX_200625_01_D10-1034780103	Non-epilepsy	0.620751
GAGTTGTGTTCAAAGA-L8TX_200625_01_D10-1034780103	Non-epilepsy	0.671016
GGAGGTACAAGAAATC-L8TX_200625_01_D10-1034780103	Non-epilepsy	0.616934
GTTGTAGCAGACAAGC-L8TX_200625_01_D10-1034780103	Non-epilepsy	0.653435
TAAGTCGAGATCCCGC-L8TX_200625_01_D10-1034780103	Non-epilepsy	0.6715
TAGATCGAGCGCTGCT-L8TX_200625_01_D10-1034780103	Non-epilepsy	0.596339
TCCAGAAAGCTGGAGT-L8TX_200625_01_D10-1034780103	Non-epilepsy	0.683303
ATCCACCTCAGTGTGT-L8TX_200820_01_C03-1048195992	Non-epilepsy	0.753128
CAAGAGGGTCAAGCGA-L8TX_200702_01_B02-1037743933	Non-epilepsy	0.766751
CGGAGAACAGCGGTCT-L8TX_200702_01_B02-1037743933	Non-epilepsy	0.786516
GGACGTCGTCCGACGT-L8TX_200702_01_B02-1037743933	Non-epilepsy	0.634805
TGTACAGGTGTTTGCA-L8TX_200702_01_B02-1037743933	Non-epilepsy	0.862633
AGAGCAGAGTGCACTT-L8TX_200820_01_H03-1047975604	Non-epilepsy	0.653156
TCCATGCGTAGGTCAG-L8TX_200820_01_H03-1047975604	Non-epilepsy	0.620961
CTTCTAATCAGAATAG-L8TX_200310_01_G02-1025570030	Non-epilepsy	0.637591
GTAGATCTCGAGTTGT-L8TX_200310_01_G02-1025570030	Non-epilepsy	0.617598
AGGGAGTGTAAGTAGT-L8TX_200310_01_D02-1014698705	Non-epilepsy	0.606719
CAGCGTGTCAAGATAG-L8TX_200310_01_D02-1014698705	Non-epilepsy	0.541229
AAGCATCGTCTCACGG-L8TX_190430_01_F07-877531337	Non-epilepsy	0.91609
ACGATGTCAACCAATC-L8TX_190430_01_F07-877531337	Non-epilepsy	0.742734
ACTATCTCAAGGGTCA-L8TX_190430_01_F07-877531337	Non-epilepsy	0.729334
ATCCATTTCTTCGGAA-L8TX_190430_01_F07-877531337	Non-epilepsy	0.680477
ATCGTCCGTGAACGGT-L8TX_190430_01_F07-877531337	Non-epilepsy	0.697658
CACTTCGAGAGCCTGA-L8TX_190430_01_F07-877531337	Non-epilepsy	0.638339
CCAAGCGTCGTCCATC-L8TX_190430_01_F07-877531337	Non-epilepsy	0.793378
CGTCCATTCACAAGAA-L8TX_190430_01_F07-877531337	Non-epilepsy	0.809814
GCATCGGGTACGACAG-L8TX_190430_01_F07-877531337	Non-epilepsy	0.841625
GCTCAAATCGGCACTG-L8TX_190430_01_F07-877531337	Non-epilepsy	0.773281
GGTCTGGAGGTTGAGC-L8TX_190430_01_F07-877531337	Non-epilepsy	0.743996
TACGGGCTCGTTATCT-L8TX_190430_01_F07-877531337	Non-epilepsy	0.700885
TACTTCAAGCTTCGTA-L8TX_190430_01_F07-877531337	Non-epilepsy	0.720342
TATGTTCGTGTTTACG-L8TX_190430_01_F07-877531337	Non-epilepsy	0.756245
TCAAGACAGTAGGAAG-L8TX_190430_01_F07-877531337	Non-epilepsy	0.643059
TGATGGTGTTAAGACA-L8TX_190430_01_F07-877531337	Non-epilepsy	0.594514
TTCCGTGGTGTCCGGT-L8TX_190430_01_F07-877531337	Non-epilepsy	0.735489
AACAGGGCAGGGAATC-L8TX_200810_01_C05-1048915715	Non-epilepsy	0.871369
GAGTGAGTCCTAAGTG-L8TX_200810_01_C05-1048915715	Non-epilepsy	0.672692
AAACGAAAGACTGTTC-L8TX_200810_01_H05-1048915720	Non-epilepsy	0.734252
AACAGGGCAGGAGGAG-L8TX_200810_01_H05-1048915720	Non-epilepsy	0.691559
AATGGAACACTCACTC-L8TX_200810_01_H05-1048915720	Non-epilepsy	0.784108
ACTCTCGCACTGGCGT-L8TX_200810_01_H05-1048915720	Non-epilepsy	0.687118
AGACAGGAGCAACTCT-L8TX_200810_01_H05-1048915720	Non-epilepsy	0.669769
AGGGCTCGTGGGATTG-L8TX_200810_01_H05-1048915720	Non-epilepsy	0.593996
ATCGATGCATCAACCA-L8TX_200810_01_H05-1048915720	Non-epilepsy	0.604217
ATGATCGAGATCCGAG-L8TX_200810_01_H05-1048915720	Non-epilepsy	0.647341
ATTGGGTAGCCAGAGT-L8TX_200810_01_H05-1048915720	Non-epilepsy	0.824444
ATTTACCTCTAACGGT-L8TX_200810_01_H05-1048915720	Non-epilepsy	0.692853
CACAGGCCAAAGGCAC-L8TX_200810_01_H05-1048915720	Non-epilepsy	0.761931
CATGCGGCAGGACATG-L8TX_200810_01_H05-1048915720	Non-epilepsy	0.643432
CATTGCCCACCGTGCA-L8TX_200810_01_H05-1048915720	Non-epilepsy	0.633526
CCACACTGTGAGTTTC-L8TX_200810_01_H05-1048915720	Non-epilepsy	0.769168
CCCTCTCCACGCTTAA-L8TX_200810_01_H05-1048915720	Non-epilepsy	0.717669
CGATGGCGTGACATCT-L8TX_200810_01_H05-1048915720	Non-epilepsy	0.847975
CGCATGGAGCCTGGAA-L8TX_200810_01_H05-1048915720	Non-epilepsy	0.644953
GATGATCAGCGTGCCT-L8TX_200810_01_H05-1048915720	Non-epilepsy	0.855379
GGGATGAGTAGCCCTG-L8TX_200810_01_H05-1048915720	Non-epilepsy	0.767228
GGTTCTCAGTGCGACA-L8TX_200810_01_H05-1048915720	Non-epilepsy	0.643432
GTGCTGGTCTAGACCA-L8TX_200810_01_H05-1048915720	Non-epilepsy	0.744287
TACGTCCGTAGCGCCT-L8TX_200810_01_H05-1048915720	Non-epilepsy	0.625555
TCACATTCAACTGAAA-L8TX_200810_01_H05-1048915720	Non-epilepsy	0.675232
TCATTGTAGTTTCAGC-L8TX_200810_01_H05-1048915720	Non-epilepsy	0.757526
TGATTCTCAATCTGCA-L8TX_200810_01_H05-1048915720	Non-epilepsy	0.607746
TGGAGAGCAATTCGTG-L8TX_200810_01_H05-1048915720	Non-epilepsy	0.71257
TGGGCGTCAGTAGAGC-L8TX_200810_01_H05-1048915720	Non-epilepsy	0.827179
ACACAGTCAGGTGGAT-L8TX_200709_01_G04-1037743929	Non-epilepsy	0.675369
AGGTTACAGCGACTAG-L8TX_200709_01_G04-1037743929	Non-epilepsy	0.670985
ATAGAGAGTTACCCTC-L8TX_200709_01_G04-1037743929	Non-epilepsy	0.782263
CCCATTGAGTGATAGT-L8TX_200709_01_G04-1037743929	Non-epilepsy	0.730751
CGATCGGAGCACGATG-L8TX_200709_01_G04-1037743929	Non-epilepsy	0.664881
CTACAGAAGGGATCTG-L8TX_200709_01_G04-1037743929	Non-epilepsy	0.61266
CTGATCCGTCGTGATT-L8TX_200709_01_G04-1037743929	Non-epilepsy	0.738979
CTGTCGTCAAACACCT-L8TX_200709_01_G04-1037743929	Non-epilepsy	0.649317
GAAATGAGTGTCTTGA-L8TX_200709_01_G04-1037743929	Non-epilepsy	0.765122
GGCAGTCCATTGAGCT-L8TX_200709_01_G04-1037743929	Non-epilepsy	0.560429
TCATCCGAGTAGACAT-L8TX_200709_01_G04-1037743929	Non-epilepsy	0.778205
TCGTGGGTCACACGAT-L8TX_200709_01_G04-1037743929	Non-epilepsy	0.675463
TGATGCAGTGGAGAAA-L8TX_200709_01_G04-1037743929	Non-epilepsy	0.667671
TGTCCTGAGAGAGAAC-L8TX_200709_01_G04-1037743929	Non-epilepsy	0.659757
GTTTGGAGTGTCCGTG-L8TX_190430_01_D07-894704760	Non-epilepsy	0.690096
ATCGTAGAGAGTCTTC-L8TX_190430_01_B09-877531331	Non-epilepsy	0.636571
GTAGGTTTCGATAACC-L8TX_190430_01_B09-877531331	Non-epilepsy	0.727879
TGCATGAAGGTTCCAT-L8TX_190430_01_B09-877531331	Non-epilepsy	0.794298
TGGGCGTAGCTGTGCC-L8TX_190416_01_B06-894704796	Non-epilepsy	0.679819
AAATGGACAACTTGGT-L8TX_200820_01_B03-1048195990	Non-epilepsy	0.791784
CCTCATGTCGCTAAAC-L8TX_200820_01_B03-1048195990	Non-epilepsy	0.729924
GACAGCCGTGCGTGCT-L8TX_200820_01_B03-1048195990	Non-epilepsy	0.814227
GCCGATGCAGGCGATA-L8TX_200820_01_B03-1048195990	Non-epilepsy	0.617729
GGAGGTACATGAGGGT-L8TX_200820_01_B03-1048195990	Non-epilepsy	0.807751
TCCGAAAGTACAGTAA-L8TX_200820_01_B03-1048195990	Non-epilepsy	0.804462
TGAGACTAGCAAATCA-L8TX_200820_01_B03-1048195990	Non-epilepsy	0.696552
TTGCTGCGTGCAGGAT-L8TX_200820_01_B03-1048195990	Non-epilepsy	0.857128
TTTACGTTCGTGGAAG-L8TX_200820_01_B03-1048195990	Non-epilepsy	0.740445
TTTAGTCTCAAACGAA-L8TX_200820_01_B03-1048195990	Non-epilepsy	0.779227
ACGTTCCAGCGGTAGT-L8TX_200702_01_B12-1035706554	Non-epilepsy	0.756204
CGAGAAGGTACCAGAG-L8TX_200702_01_B12-1035706554	Non-epilepsy	0.691604
CGTGAATTCATCTATC-L8TX_200702_01_B12-1035706554	Non-epilepsy	0.723819
GGGCGTTCAAATGGAT-L8TX_200702_01_B12-1035706554	Non-epilepsy	0.45951
TCGCAGGAGGAACGCT-L8TX_200702_01_B12-1035706554	Non-epilepsy	0.620852
TCTACCGGTTTGGAAA-L8TX_200702_01_B12-1035706554	Non-epilepsy	0.789799
Supplemental Figure 1H
	Epilepsy	Non-epilepsy
	317	100

## Sheet: Supplemental Figure 3
Supplemental Figure 3D
	cell ID	Volume (mm3)	NFKBIA Puncta Counts	CDKN1A Puncta Counts	CCL2 Puncta Counts	CUX2 Puncta Counts	NEFM Puncta Counts	NEFH Puncta Counts	Cluster
	3	220	3	0	0	2	3	2	PY1
	13	1137	17	1	4	1	13	2	PY1
	24	1150	29	16	4	8	50	20	PY1
	27	724	11	1	10	7	23	12	PY1
	29	767	0	1	3	2	10	2	PY1
	30	1670	81	23	37	7	269	59	PY1
	33	830	3	1	4	3	10	5	PY1
	34	537	4	1	2	1	6	1	PY1
	36	309	20	2	1	1	4	1	PY1
	44	938	27	7	6	20	158	20	PY1
	47	299	9	0	3	3	18	4	PY1
	53	252	5	1	0	2	7	2	PY1
	55	767	4	0	5	3	22	6	PY1
	57	1878	30	4	11	15	276	114	PY1
	61	294	13	7	0	1	5	1	PY1
	62	638	119	86	15	5	9	1	PY1
	77	336	27	2	21	2	218	45	PY1
	80	1612	27	25	8	16	60	17	PY1
	82	424	3	0	0	1	12	1	PY1
	84	1721	17	1	19	8	204	24	PY1
	91	1556	44	3	14	14	205	19	PY1
	96	386	2	5	5	6	15	5	PY1
	101	1073	1	1	2	32	45	7	PY1
	102	1006	0	1	27	7	86	81	PY1
	105	1014	14	4	9	5	49	8	PY1
	106	1939	107	26	14	33	450	77	PY1
	108	2114	45	10	20	26	196	66	PY1
	109	1064	12	15	1	15	42	4	PY1
	112	731	21	21	11	1	7	5	PY1
	117	2561	21	4	17	31	185	68	PY1
	119	421	95	49	0	1	10	2	PY1
	121	1812	45	12	19	10	309	42	PY1
	125	3214	20	2	17	9	216	33	PY1
	138	1349	12	4	2	15	34	11	PY1
	144	1490	9	9	3	15	30	11	PY1
	148	379	17	21	12	1	13	3	PY1
	149	688	26	26	4	4	43	7	PY1
	151	323	8	0	0	3	3	2	PY1
	153	1264	36	2	12	23	175	9	PY1
	155	849	62	3	2	1	14	2	PY1
	156	986	10	1	4	5	61	5	PY1
	158	1755	151	22	5	4	47	14	PY1
	160	1096	34	4	6	26	131	21	PY1
	162	1062	64	3	24	13	515	54	PY1
	163	1721	46	18	10	27	153	36	PY1
	164	1528	46	6	10	19	98	6	PY1
	165	1507	41	6	16	15	245	29	PY1
	166	385	30	22	5	1	7	2	PY1
	167	311	23	15	2	3	8	2	PY1
	170	697	12	9	8	2	29	9	PY1
	172	715	118	10	0	4	17	2	PY1
	174	1055	25	14	5	11	68	6	PY1
	177	1232	38	4	3	5	86	6	PY1
	183	2493	22	12	10	27	67	22	PY1
	184	1370	18	14	5	18	83	6	PY1
	189	854	33	7	12	7	116	18	PY1
	195	152	35	9	1	1	2	1	PY1
	196	1483	35	19	23	25	91	37	PY1
	197	1045	11	21	5	17	51	12	PY1
	199	360	12	1	2	2	9	1	PY1
	200	1155	32	3	39	9	131	94	PY1
	219	1185	34	23	22	21	153	20	PY1
	224	1121	48	5	4	9	149	15	PY1
	226	144	31	1	2	4	1	2	PY1
	228	1733	32	38	13	22	81	14	PY1
	231	1201	37	7	8	24	118	29	PY1
	232	1577	16	4	13	20	225	55	PY1
	235	502	13	1	0	1	3	1	PY1
	237	1207	16	4	4	12	59	16	PY1
	238	1479	33	5	21	32	248	51	PY1
	240	1252	43	5	17	35	216	30	PY1
	241	1741	44	18	1	6	41	8	PY1
	243	1257	50	7	8	29	187	42	PY1
	246	277	6	0	0	1	3	1	PY1
	248	1554	40	14	8	18	175	20	PY1
	259	520	3	3	5	3	9	10	PY1
	264	1426	34	6	14	36	118	18	PY1
	265	736	7	4	8	2	19	4	PY1
	267	619	11	4	2	5	24	10	PY1
	268	1498	35	15	10	34	189	25	PY1
	273	568	7	3	4	6	18	5	PY1
	276	1629	8	0	9	16	128	42	PY1
	286	263	70	13	58	2	5	1	PY1
	291	1780	6	2	15	19	121	38	PY1
	293	446	2	0	1	3	9	7	PY1
	297	668	19	10	4	6	29	25	PY1
	298	1636	34	2	20	7	399	39	PY1
	300	300	14	3	1	1	7	1	PY1
	301	325	8	2	3	2	2	2	PY1
	303	835	34	6	4	10	108	9	PY1
	305	1330	5	3	8	15	83	8	PY1
	312	308	8	1	5	3	5	1	PY1
	315	414	5	1	3	2	20	8	PY1
	317	660	39	14	31	1	17	2	PY1
	329	792	18	1	5	2	8	11	PY1
	333	1544	26	9	24	14	148	22	PY1
	341	1036	22	6	3	23	119	1	PY1
	345	1857	16	1	22	10	495	38	PY1
	347	304	17	4	0	1	6	1	PY1
	352	725	19	5	4	2	52	35	PY1
	355	1788	335	174	140	2	22	4	PY1
	360	246	10	0	2	1	10	1	PY1
	362	1548	20	9	16	14	231	16	PY1
	363	1323	1	1	6	8	33	4	PY1
	366	932	81	12	21	1	25	4	PY1
	375	411	12	11	3	1	6	4	PY1
	376	1114	24	4	14	3	69	15	PY1
	380	160	12	0	2	1	76	15	PY1
	381	400	5	3	3	3	11	4	PY1
	384	1224	14	4	10	12	86	9	PY1
	387	744	8	0	17	4	183	12	PY1
	388	3166	101	8	35	6	396	59	PY1
	398	1332	12	4	15	18	64	16	PY1
	399	1129	17	3	15	8	87	7	PY1
	400	765	33	0	6	6	175	8	PY1
	401	355	33	1	0	1	4	3	PY1
	405	704	2	2	7	1	13	1	PY1
	407	755	13	13	15	10	19	7	PY1
	408	342	13	1	2	1	3	1	PY1
	409	208	22	3	10	1	135	34	PY1
	411	1248	25	2	7	12	112	14	PY1
	412	860	35	6	14	16	141	26	PY1
	413	1304	43	8	35	26	138	38	PY1
	415	928	12	9	22	2	65	18	PY1
	416	567	3	1	13	4	53	16	PY1
	418	873	26	4	2	7	50	3	PY1
	427	1022	1	0	2	5	15	1	PY1
	430	185	6	0	6	2	76	25	PY1
	431	379	9	4	17	5	100	63	PY1
	433	1109	5	2	2	1	19	2	PY1
	435	1475	26	5	7	7	204	23	PY1
	437	1534	7	2	14	24	187	38	PY1
	438	1143	54	1	1	1	23	26	PY1
	444	280	4	5	1	1	6	3	PY1
	446	1168	48	1	3	11	102	5	PY1
	448	333	1	3	2	2	7	1	PY1
	450	1706	13	2	17	3	39	34	PY1
	452	731	15	4	3	1	19	1	PY1
	456	1824	46	11	20	21	261	30	PY1
	460	688	56	4	29	11	276	105	PY1
	461	1286	5	1	2	16	41	10	PY1
	467	915	24	22	7	5	22	9	PY1
	469	702	14	3	8	2	28	7	PY1
	473	1627	31	17	3	10	70	5	PY1
	475	80	10	1	1	10	8	4	PY1
	479	774	23	8	5	2	36	14	PY1
	480	1413	41	6	6	29	209	50	PY1
	481	2124	54	23	26	19	261	47	PY1
	484	904	28	2	6	1	65	17	PY1
	485	989	14	2	4	3	21	8	PY1
	487	1321	37	10	8	20	75	16	PY1
	489	2367	64	9	14	20	298	25	PY1
	496	867	7	2	3	8	72	9	PY1
	500	1880	86	13	19	19	210	55	PY1
	501	484	13	2	4	1	30	5	PY1
	503	1063	13	5	5	4	36	15	PY1
	505	636	9	1	4	1	47	4	PY1
	508	248	3	0	0	1	3	2	PY1
	509	1166	13	14	3	4	26	12	PY1
	512	278	62	14	14	3	6	1	PY1
	514	1257	31	9	1	16	94	9	PY1
	516	1602	9	8	7	14	154	9	PY1
	518	835	5	1	5	1	18	17	PY1
	524	1808	41	8	9	28	199	19	PY1
	525	1308	33	13	12	21	129	26	PY1
	530	1174	30	8	8	1	48	8	PY1
	533	1786	59	13	23	32	217	52	PY1
	542	1046	74	2	30	12	414	102	PY1
	545	1292	42	6	7	14	72	8	PY1
	548	315	10	2	3	1	9	4	PY1
	550	1156	15	1	5	17	116	8	PY1
	553	1145	35	15	3	21	94	8	PY1
	563	821	19	6	10	3	36	13	PY1
	564	876	13	4	2	7	31	14	PY1
	570	1462	17	12	11	1	25	6	PY1
	576	810	76	87	34	1	15	1	PY1
	578	247	7	2	2	1	12	4	PY1
	581	549	30	10	45	13	18	4	PY1
	585	1581	52	5	8	18	152	18	PY1
	586	1643	69	8	12	24	290	23	PY1
	589	1677	16	22	15	2	142	22	PY1
	593	1071	37	3	4	7	36	17	PY1
	595	218	10	0	1	1	3	1	PY1
	598	1252	24	0	8	12	88	11	PY1
	602	1280	42	3	14	2	49	17	PY1
	606	1014	10	2	5	18	67	15	PY1
	607	557	1	0	1	1	6	1	PY1
	610	1397	22	3	10	1	33	22	PY1
	614	113	6	0	4	3	60	33	PY1
	616	1099	36	8	21	20	102	84	PY1
	617	1589	23	11	31	7	112	109	PY1
	618	666	11	3	1	3	14	3	PY1
	620	858	13	8	3	8	45	15	PY1
	623	1193	22	7	8	11	155	11	PY1
	624	1337	125	95	93	2	15	1	PY1
	626	712	9	5	8	3	16	11	PY1
	627	1038	24	3	7	5	44	7	PY1
	629	1324	11	1	4	3	27	8	PY1
	633	253	11	1	11	4	119	43	PY1
	634	716	7	4	2	4	34	10	PY1
	635	1016	29	17	5	2	77	19	PY1
	637	516	19	0	10	1	24	14	PY1
	640	2034	45	10	22	34	318	71	PY1
	641	1257	19	1	2	5	99	17	PY1
	643	188	30	13	20	2	3	1	PY1
	646	409	15	1	2	1	23	8	PY1
	648	1113	23	8	7	22	101	25	PY1
	651	842	10	1	3	1	34	11	PY1
	653	776	7	1	5	15	40	8	PY1
	661	294	12	7	3	2	7	2	PY1
	666	1053	32	24	19	18	97	70	PY1
	672	1836	29	2	11	20	102	31	PY1
	673	987	23	4	16	5	107	41	PY1
	674	561	12	0	9	1	7	9	PY1
	676	1787	28	18	14	22	106	23	PY1
	679	1192	32	5	14	13	170	52	PY1
	680	1049	14	24	16	15	65	41	PY1
	681	395	18	3	2	2	11	4	PY1
	688	1843	70	8	10	21	89	14	PY1
	695	743	16	14	9	3	65	57	PY1
	697	581	12	9	2	2	17	5	PY1
	702	934	11	3	9	2	107	14	PY1
	704	1399	13	9	18	6	113	66	PY1
	708	1904	87	11	52	11	64	8	PY1
	712	1399	27	26	5	27	104	18	PY1
	713	1039	10	6	26	8	23	25	PY1
	715	802	11	14	3	2	23	1	PY1
	718	1367	26	21	5	17	95	6	PY1
	722	768	12	2	6	5	49	6	PY1
	725	1695	5	2	10	9	35	15	PY1
	729	210	2	0	0	1	7	1	PY1
	730	1256	29	6	7	14	42	7	PY1
	731	1226	52	12	7	8	65	7	PY1
	732	1082	41	8	17	6	84	15	PY1
	735	1830	51	3	25	20	217	15	PY1
	736	1287	12	2	7	22	58	5	PY1
	737	1673	90	7	9	28	154	16	PY1
	741	1684	22	9	17	28	201	24	PY1
	744	890	15	5	8	10	28	13	PY1
	745	284	7	0	12	3	95	26	PY1
	749	621	43	21	3	3	19	4	PY1
	753	1445	32	18	38	28	56	16	PY1
	756	2090	41	12	22	30	295	34	PY1
	757	635	19	5	5	8	34	6	PY1
	761	2100	6	1	15	6	289	30	PY1
	762	117	7	0	6	2	84	18	PY1
	763	160	5	0	0	1	2	1	PY1
	765	1466	76	13	11	5	131	41	PY1
	771	620	18	22	3	9	47	6	PY1
	772	1636	22	7	6	18	126	13	PY1
	773	365	56	21	13	7	6	2	PY1
	775	807	40	3	3	1	40	9	PY1
	778	1897	41	10	48	11	111	17	PY1
	780	679	36	6	2	2	11	6	PY1
	781	1541	52	15	6	32	177	16	PY1
	782	379	34	7	0	2	6	2	PY1
	784	656	6	1	2	2	13	5	PY1
	785	1746	32	20	11	22	141	27	PY1
	788	1420	12	17	8	9	37	14	PY1
	791	112	5	0	5	2	68	12	PY1
	792	1001	35	0	5	24	119	20	PY1
	797	232	11	0	1	1	5	1	PY1
	798	260	62	22	0	2	6	1	PY1
	801	1082	12	5	4	12	53	11	PY1
	802	478	3	5	3	2	13	9	PY1
	803	1722	57	5	11	20	166	38	PY1
	806	504	11	1	4	1	17	10	PY1
	810	827	29	3	18	10	249	53	PY1
	811	1148	94	96	67	1	19	2	PY1
	812	1882	97	48	25	33	424	102	PY1
	814	735	5	6	5	3	26	8	PY1
	815	777	7	11	9	3	26	30	PY1
	818	1811	107	49	7	23	119	21	PY1
	820	1438	21	10	36	18	147	97	PY1
	823	1605	16	2	8	1	53	3	PY1
	824	1452	56	31	8	22	143	22	PY1
	825	247	6	11	4	1	8	1	PY1
	827	2143	11	3	18	18	307	37	PY1
	831	1321	17	1	4	6	38	10	PY1
	835	1697	48	29	6	32	123	12	PY1
	838	1285	209	133	75	1	43	3	PY1
	840	1001	19	13	6	10	57	19	PY1
	843	1129	4	2	2	1	20	7	PY1
	845	1186	6	4	6	13	42	5	PY1
	847	596	14	0	17	15	193	25	PY1
	848	306	10	1	1	1	12	2	PY1
	849	2269	14	5	29	31	270	30	PY1
	851	1408	22	3	11	18	387	49	PY1
	854	1384	157	32	72	3	76	15	PY1
	857	1383	24	6	9	19	53	18	PY1
	858	1336	46	12	7	25	147	14	PY1
	859	415	31	8	5	2	118	11	PY1
	860	739	15	8	10	1	56	12	PY1
	861	1023	20	7	5	1	43	8	PY1
	863	386	16	0	5	6	34	7	PY1
	864	814	19	8	10	5	85	34	PY1
	868	384	42	12	25	2	36	5	PY1
	870	1355	97	26	17	7	354	26	PY1
	871	357	2	0	0	3	5	1	PY1
	872	305	7	0	0	11	22	2	PY1
	873	613	47	0	9	2	119	69	PY1
	875	1746	46	11	14	23	245	24	PY1
	877	446	4	3	4	10	85	8	PY1
	878	823	13	11	2	2	26	6	PY1
	879	857	18	2	26	15	111	75	PY1
	881	2075	97	22	15	23	268	51	PY1
	883	1225	134	63	32	1	13	2	PY1
	886	1737	64	44	7	21	102	23	PY1
	887	640	26	12	7	7	41	5	PY1
	890	678	41	3	5	5	22	19	PY1
	892	736	14	7	29	8	29	23	PY1
	895	1343	57	6	6	9	80	17	PY1
	898	424	37	101	5	2	14	2	PY1
	903	271	23	2	2	2	9	3	PY1
	905	292	25	3	5	2	2	1	PY1
	908	171	17	8	21	1	2	2	PY1
	909	1026	11	1	5	26	115	3	PY1
	910	802	21	4	9	7	32	11	PY1
	912	1204	23	3	11	21	260	27	PY1
	915	891	8	7	3	8	34	12	PY1
	917	229	21	0	17	4	157	31	PY1
	918	405	6	0	6	5	105	14	PY1
	919	1454	54	23	8	21	96	18	PY1
	922	212	6	1	1	1	8	2	PY1
	923	245	10	0	5	1	125	23	PY1
	924	1211	37	10	27	12	206	112	PY1
	928	1825	53	67	27	25	117	12	PY1
	929	684	26	3	2	1	40	6	PY1
	932	1075	37	6	8	28	105	17	PY1
	933	580	126	56	2	1	8	1	PY1
	935	583	3	2	11	9	79	18	PY1
	937	284	9	1	1	2	4	1	PY1
	939	1970	9	3	18	20	160	32	PY1
	941	783	20	6	9	20	83	37	PY1
	944	717	19	5	4	11	41	17	PY1
	945	358	2	0	3	5	17	3	PY1
	949	156	4	1	1	2	2	1	PY1
	950	974	5	7	8	1	23	10	PY1
	951	1095	83	10	4	20	153	33	PY1
	953	1424	38	26	8	8	79	21	PY1
	958	652	4	2	4	1	12	1	PY1
	961	1686	36	6	6	18	177	5	PY1
	962	753	12	3	5	16	34	14	PY1
	966	232	25	2	0	2	4	1	PY1
	967	376	6	0	0	5	62	10	PY1
	968	868	5	1	3	8	50	20	PY1
	969	880	10	6	1	7	26	1	PY1
	972	645	8	6	14	7	37	13	PY1
	973	333	3	1	0	2	3	3	PY1
	974	1127	24	2	11	26	72	16	PY1
	975	147	6	0	0	1	3	1	PY1
	976	1289	15	8	4	12	32	3	PY1
	977	958	30	5	13	2	19	11	PY1
	978	358	1	3	3	1	7	2	PY1
	980	411	62	3	25	21	19	5	PY1
	981	484	8	5	2	2	24	9	PY1
	983	1441	58	7	14	32	165	31	PY1
	990	1504	29	14	20	20	226	23	PY1
	992	1651	9	3	33	15	88	109	PY1
	994	742	12	1	2	3	39	10	PY1
	996	565	13	3	3	2	34	9	PY1
	998	1024	30	9	13	23	204	28	PY1
	999	911	7	8	11	4	28	18	PY1
	1002	885	10	9	19	9	49	36	PY1
	1003	1417	2	12	20	5	38	27	PY1
	1008	763	31	5	3	2	12	7	PY1
	1011	191	3	0	1	5	15	3	PY1
	1013	962	22	5	8	27	109	13	PY1
	1014	626	6	6	27	17	50	26	PY1
	1020	954	39	2	0	1	15	2	PY1
	1025	1081	20	12	8	13	100	18	PY1
	1026	240	7	5	0	1	8	2	PY1
	1027	712	10	4	4	9	36	4	PY1
	1030	131	4	0	3	3	35	6	PY1
	1033	1567	84	7	10	16	63	8	PY1
	1035	770	22	7	3	7	27	1	PY1
	1036	258	10	3	12	1	5	1	PY1
	1037	534	57	3	5	4	13	4	PY1
	1038	641	18	2	1	2	19	6	PY1
	1041	1119	43	7	13	28	206	27	PY1
	1047	1414	75	31	12	20	158	14	PY1
	1049	686	6	2	9	3	44	37	PY1
	1050	646	15	1	3	5	35	6	PY1
	1051	1256	26	8	21	12	168	24	PY1
	1054	208	3	0	8	1	77	16	PY1
	1057	1225	28	4	12	13	107	18	PY1
	1058	1082	3	1	30	5	123	58	PY1
	1060	775	96	10	9	12	51	15	PY1
	1061	1062	31	4	0	20	124	4	PY1
	1063	736	8	2	9	2	44	8	PY1
	1064	965	44	5	12	14	33	10	PY1
	1065	920	44	24	18	11	50	14	PY1
	1068	1119	21	2	22	12	139	57	PY1
	1069	248	17	1	0	1	13	1	PY1
	1070	731	3	0	13	14	41	16	PY1
	1071	252	14	11	3	1	6	2	PY1
	1073	1171	17	0	4	16	88	10	PY1
	1079	856	19	14	2	12	46	10	PY1
	1080	1045	31	6	6	11	168	25	PY1
	1082	894	38	8	10	13	77	13	PY1
	1087	655	5	2	2	18	39	8	PY1
	1088	1196	19	3	58	11	145	120	PY1
	1091	579	15	4	2	9	42	7	PY1
	1095	712	2	0	5	4	14	12	PY1
	1097	1948	42	1	16	15	281	44	PY1
	1101	255	10	4	0	2	8	1	PY1
	1109	1101	6	1	2	5	46	6	PY1
	1111	421	7	1	1	3	6	2	PY1
	1112	166	4	5	0	1	4	1	PY1
	1116	94	2	0	0	3	2	1	PY1
	28	2054	68	11	20	24	347	47	PY2
	67	1424	58	5	37	23	526	116	PY2
	78	3997	340	32	137	42	2205	533	PY2
	98	2336	27	2	32	18	277	103	PY2
	116	2429	154	9	63	1	1232	141	PY2
	135	5195	114	8	73	1	1363	174	PY2
	147	1641	111	8	41	42	698	167	PY2
	150	1918	53	10	18	49	400	130	PY2
	159	2411	32	5	46	39	548	187	PY2
	178	1328	53	1	13	28	384	70	PY2
	185	2375	119	19	80	57	781	141	PY2
	188	1172	75	5	11	40	505	49	PY2
	194	2840	241	42	38	42	954	168	PY2
	211	2890	105	14	33	37	526	111	PY2
	213	1948	17	8	56	15	144	212	PY2
	216	1964	119	16	32	23	604	122	PY2
	221	2574	167	9	140	18	1572	291	PY2
	225	2184	158	19	64	43	734	202	PY2
	230	2701	123	15	111	14	1205	224	PY2
	271	3841	183	10	160	35	1730	402	PY2
	283	2381	214	10	88	40	1288	269	PY2
	299	2339	12	0	31	34	477	93	PY2
	309	1206	33	9	41	19	194	155	PY2
	318	3274	45	2	26	29	357	107	PY2
	354	3749	106	8	132	45	1413	502	PY2
	356	3121	240	38	55	33	990	117	PY2
	368	2804	290	15	106	74	1686	339	PY2
	371	4714	820	33	501	51	4576	1292	PY2
	372	2658	145	16	23	15	631	79	PY2
	396	2946	298	13	119	67	1573	456	PY2
	397	4042	90	17	102	36	778	306	PY2
	406	3634	65	7	68	36	889	307	PY2
	410	2538	42	6	43	35	621	126	PY2
	419	1663	65	15	21	33	384	59	PY2
	420	2114	251	10	74	48	844	149	PY2
	436	2966	111	17	61	57	819	364	PY2
	440	2659	236	19	97	47	1150	355	PY2
	443	1594	45	16	75	8	224	247	PY2
	453	1908	84	4	27	31	474	63	PY2
	472	2452	61	3	23	37	725	83	PY2
	482	1763	67	5	36	31	508	93	PY2
	506	2634	159	11	51	46	752	175	PY2
	511	1529	134	5	45	17	597	124	PY2
	513	1838	75	6	31	30	261	45	PY2
	521	3302	151	11	114	49	1326	492	PY2
	523	1582	50	6	40	16	513	172	PY2
	531	2493	104	5	43	31	789	95	PY2
	546	2931	195	27	132	62	1347	560	PY2
	549	1849	50	4	21	34	417	124	PY2
	558	3204	181	24	96	50	1142	338	PY2
	560	2914	159	9	141	45	1523	380	PY2
	561	2266	33	7	15	32	337	46	PY2
	565	6313	267	25	304	77	2589	1168	PY2
	572	3242	162	13	22	35	537	84	PY2
	584	2111	90	6	42	23	611	95	PY2
	590	6274	150	25	346	64	2377	1217	PY2
	591	2102	30	8	16	23	395	48	PY2
	597	2345	102	29	42	22	535	167	PY2
	630	3115	115	15	122	48	1031	404	PY2
	636	3025	214	11	85	51	1089	360	PY2
	652	2211	195	11	67	61	1037	207	PY2
	654	9469	1178	74	1336	70	8761	3159	PY2
	659	2004	150	21	28	44	633	86	PY2
	664	2443	30	1	43	19	650	218	PY2
	669	3108	131	33	52	54	687	178	PY2
	671	1372	33	13	55	24	219	195	PY2
	683	2053	91	13	39	43	362	82	PY2
	687	3039	69	13	70	55	817	281	PY2
	689	895	23	1	14	30	276	36	PY2
	691	2729	79	19	43	37	643	185	PY2
	714	2289	84	15	27	36	483	121	PY2
	720	1855	97	10	28	38	364	82	PY2
	724	3720	128	13	150	41	1442	508	PY2
	733	3672	210	23	126	45	1265	293	PY2
	747	3267	53	7	59	40	972	207	PY2
	748	1632	53	1	28	42	640	34	PY2
	751	2492	232	15	110	65	1731	475	PY2
	755	4243	137	17	143	34	1262	439	PY2
	759	1771	44	2	14	27	343	41	PY2
	760	1899	108	6	37	45	915	156	PY2
	770	2545	72	15	27	32	479	76	PY2
	796	2955	212	15	89	58	999	295	PY2
	800	5051	1001	53	485	111	5051	1728	PY2
	805	1952	41	4	31	30	343	84	PY2
	807	1994	311	22	147	49	1642	551	PY2
	809	1513	75	19	20	36	204	41	PY2
	819	1892	130	16	30	43	669	164	PY2
	826	1296	113	2	50	40	863	138	PY2
	832	3092	46	13	71	27	548	169	PY2
	833	1814	69	4	35	37	546	90	PY2
	836	2602	72	8	25	23	313	59	PY2
	856	2507	187	43	56	36	880	178	PY2
	867	2153	146	16	36	48	613	108	PY2
	869	1601	86	11	39	41	575	103	PY2
	888	2073	51	3	50	39	879	90	PY2
	891	2108	187	21	47	54	659	143	PY2
	894	2535	27	5	72	26	680	100	PY2
	897	1911	121	24	42	30	503	157	PY2
	899	10103	954	44	368	49	5685	1342	PY2
	900	3214	129	11	80	28	862	200	PY2
	901	3283	137	22	31	45	277	70	PY2
	906	1867	77	10	45	24	700	105	PY2
	911	2088	91	13	26	37	473	79	PY2
	913	1654	84	18	19	39	378	57	PY2
	916	605	234	19	152	4	753	471	PY2
	925	1541	34	5	20	21	312	89	PY2
	934	2485	94	8	38	51	703	138	PY2
	936	1879	97	14	31	23	349	81	PY2
	942	2545	41	5	45	26	600	116	PY2
	943	5814	1056	101	704	97	5499	2461	PY2
	946	847	40	7	21	29	452	64	PY2
	957	2820	43	8	20	36	404	38	PY2
	982	1735	95	8	151	29	450	500	PY2
	985	2000	67	2	31	34	551	92	PY2
	995	2067	110	18	52	51	602	121	PY2
	1005	1623	45	6	78	9	320	266	PY2
	1015	1462	149	14	15	65	188	29	PY2
	1019	3495	501	37	256	97	2987	708	PY2
	1022	1910	107	11	45	37	808	122	PY2
	1023	4121	86	8	78	22	1014	138	PY2
	1031	1461	54	6	38	31	569	30	PY2
	1034	1444	89	3	30	44	689	81	PY2
	1040	4797	185	38	238	32	1763	560	PY2
	1043	1900	141	16	37	34	689	124	PY2
	1046	4408	191	18	155	35	1700	325	PY2
	1048	1615	163	10	38	26	591	128	PY2
	1052	2537	39	12	77	19	459	84	PY2
	1055	1921	84	4	34	40	635	90	PY2
	1056	2709	80	4	46	13	941	92	PY2
	1066	2166	55	8	43	21	398	64	PY2
	1067	1823	69	2	28	34	554	81	PY2
	1098	1320	75	6	23	41	342	48	PY2
Supplemental Figure 3H
		CCL2_Zscore		CDKN1A_Zscore		NFKBIA_Zscore		NEFM_Zscore		NEFH_Zscore		CUX2_Zscore
		PY1	PY2	PY1	PY2	PY1	PY2	PY1	PY2	PY1	PY2	PY1	PY2
	Slice 1	-0.162272	0.81016	-0.169736	0.847423	-0.214009	1.06846	-0.194845	0.97278	-0.150111	0.749445	-0.308365	1.53954
	Slice 2	-0.290685	0.777802	-0.228739	0.679614	-0.371954	0.99029	-0.306408	0.858111	-0.269457	0.720502	-0.393434	1.19533
	Slice 3	-0.178218	0.362026	-0.3937	0.800356	-0.367893	0.748184	-0.387062	0.787981	-0.350187	0.712654	-0.559465	1.13877
	Slice 4	-0.229339	0.389245	-0.279607	0.474563	-0.368522	0.625473	-0.43718	0.742002	-0.376477	0.638974	-0.499886	0.84843
	Slice 5	-0.352288	0.591733	-0.378993	0.615023	-0.417263	0.654917	-0.381418	0.595444	-0.307972	0.522502	-0.299226	0.360012
	Slice 6	-0.230492	0.575731	-0.111663	0.270294	-0.282582	0.688183	-0.349864	0.842786	-0.25819	0.630867	-0.48942	1.16384
	Slice 7	-0.0183565	0.0337901	0.0328295	-0.0604315	-0.195556	0.359972	-0.37115	0.683199	-0.120634	0.222059	-0.576731	1.06163

## Sheet: Supplemental Figure 4
Supplemental Figure 4C
	Cell_ID	Cell Type	NFKBIA_Zscore	CDKN1A_Zscore	CCL2_Zscore	Cux2_Zscore	NEFM_Zscore	NEFH_Zscore
	PY1A1	PY1	-0.455628	-0.0483847	0.13313	0.348568	-0.439455	-0.529809
	PY1A10	PY1	-0.165572	0.803021	-0.186601	-0.0794635	-0.195787	-0.199104
	PY1A2	PY1	-0.194817	0.375844	-0.174333	-0.280676	-0.22751	-0.535909
	PY1A3	PY1	-0.355372	-0.0341148	-0.380991	-0.371324	-0.34281	-0.291508
	PY1A4	PY1	-0.541608	-0.3565	-0.227621	-0.835217	-0.34281	-0.381112
	PY1A5	PY1	-0.355372	0.395732	-0.0231272	-0.437595	-0.165137	-0.127235
	PY1A6	PY1	-0.189071	-0.0215115	-0.0325187	-0.236412	-0.401175	-0.385857
	PY1A7	PY1	-0.287653	-0.149282	-0.103797	-0.267162	-0.195152	-0.23759
	PY1A8	PY1	-0.153102	0.301057	-0.107338	-0.233225	-0.173532	-0.201727
	PY1A9	PY1	-0.41083	-0.529953	-0.286559	-0.351229	-0.327954	-0.235628
	PY2B1	PY2	0.439616	0.436217	0.454654	1.29154	0.349854	-0.060403
	PY2B2	PY2	1.25652	6.17621	2.63473	0.413661	1.67602	1.96205
	PY2B3	PY2	0.203636	0.597879	2.15645	0.387211	1.61702	1.99425
	PY2B4	PY2	0.757999	1.90433	0.421981	1.95243	0.661625	0.13645
	PY2B5	PY2	1.28525	1.13213	0.31698	2.78279	0.930254	0.165428
	PY2B6	PY2	0.765521	-0.109495	-0.176112	1.60637	0.237359	0.225126
	PY2B7	PY2	0.0870289	-0.189589	-0.088344	0.733275	0.122225	-0.461612
	PY2B8	PY2	0.511578	0.635579	0.090248	-0.132445	-0.476739	-0.416332
Supplemental Figure 4D
	Cell_ID	Cell Type	NFKBIA_Density	CDKN1A_Density	CCL2_Density	Cux2_Density	NEFM_Density	NEFH_Density
	PY1A1	PY1	0.00991609	0.00610221	0.00991609	0.00762777	0.0160183	0.000762777
	PY1A10	PY1	0.012024	0.0146961	0.00868403	0.01002	0.11022	0.0334001
	PY1A2	PY1	0.0127334	0.0101868	0.00424448	0.00339559	0.0144312	0.00169779
	PY1A3	PY1	0.0198105	0.00602929	0.00516796	0.00775194	0.0353144	0.0120586
	PY1A4	PY1	0.00828729	0.00276243	0.00621547	0.00138122	0.0283149	0.00552486
	PY1A5	PY1	0.0150425	0.00719424	0.00850229	0.00523218	0.0490517	0.0163506
	PY1A6	PY1	0.0494505	0.00824176	0.00824176	0.0119048	0.0723443	0.00549451
	PY1A7	PY1	0.0207006	0.00636943	0.0167197	0.00955414	0.133758	0.0191083
	PY1A8	PY1	0.022	0.01	0.00866667	0.008	0.0846667	0.00866667
	PY1A9	PY1	0.0106952	0.0026738	0.00534759	0.013369	0.065508	0.00802139
	PY2B1	PY2	0.0507246	0.013285	0.0169082	0.189614	0.187198	0.0253623
	PY2B2	PY2	0.0179063	0.0324839	0.0132002	0.00321396	0.312672	0.128214
	PY2B3	PY2	0.047993	0.0287958	0.0314136	0.143106	0.335951	0.0933682
	PY2B4	PY2	0.0329604	0.0172362	0.00362867	0.0390082	0.10251	0.0142123
	PY2B5	PY2	0.0568588	0.0163022	0.00636183	0.0481113	0.202783	0.0147117
	PY2B6	PY2	0.0333761	0.00577664	0.00513479	0.0179718	0.0436457	0.0121951
	PY2B7	PY2	0.0364341	0.00465116	0.00310078	0.0224806	0.0883721	0.00310078
	PY2B8	PY2	0.0209318	0.0101283	0.00540176	0.0033761	0.00607698	0.00270088

[truncated: 3 more sheets: Supplemental Figure 5, Supplemental Figure 9, Supplemental Figure 10]
